# Supplementary material for: Investigation of the human pathogen Acinetobacter baumannii under iron limiting conditions
Source: BMC Genomics. 2011 Feb 23;12:126. doi: 10.1186/1471-2164-12-126 (PMC3055841; doi:10.1186/1471-2164-12-126)
Supplement: Additional file 1 — Significance analysis of the microarray results. Significant differentially expressed genes in the microarray, determined by SAM [27]. [file 1471-2164-12-126-S1.XLS]

## Sheet: Sheet1
Positive genes (463)
Locus tag	Gene product	Score(d)	Numerator(r)	Denominator(s+s0)	q-value(%)
A1S_2382	BasD	12.3307	7.37736	0.59829	0
A1S_2380	putative acinetobactin biosynthesis protein	11.8319	7.36746	0.622676	0
A1S_2381	putative acinetobactin biosynthesis protein( EC:2.7.7.58 )	11.5475	7.3392	0.635564	0
A1S_2383	putative acinetobactin biosynthesis protein	10.8697	7.23025	0.665177	0
A1S_2581	isochorismate synthetase	10.706	7.1985	0.672379	0
A1S_2379	putative acinetobactin biosynthesis protein( EC:4.1.1.22 )	11.0057	7.19815	0.654038	0
A1S_2388	putative ferric acinetobactin transport system permease protein	10.0159	7.06926	0.705807	0
A1S_2390	putative acinetobactin biosynthesis protein	11.2954	7.06767	0.625714	0
A1S_2387	BauE	11.5931	6.97945	0.602036	0
A1S_2372	putative acinetobactin biosynthesis protein	11.6886	6.92707	0.592636	0
A1S_2389	putative ferric acinetobactin transport system permease protein	6.51564	6.89059	1.05755	0
A1S_1647	putative siderophore biosynthesis protein	10.3405	6.86619	0.664008	0
A1S_2384	BasC	9.99471	6.77358	0.677716	0
A1S_2378	putative ABC transporter	10.4248	6.72583	0.645177	0
A1S_2392	putative acinetobactin utilization protein	11.9426	6.70205	0.561191	0
A1S_1648	putative lysine/ornithine N-monooxygenase	9.77359	6.63014	0.678373	0
A1S_2567	putative thioesterase	11.1017	6.62828	0.59705	0
A1S_2386	putative ferric acinetobactin binding protein	10.3313	6.5921	0.638069	0
A1S_2566	putative ferric siderophore receptor protein	9.72684	6.55295	0.673698	0
A1S_2580	23-dihydro-2,3-dihydroxybenzoate synthetase, isochorismatase( EC:3.3.2.1 )	8.48579	6.5496	0.771832	0
A1S_1649	putative RND family drug transporter	9.94337	6.38213	0.641848	0
A1S_2385	putative ferric acinetobactin receptor	10.5041	6.36877	0.606313	0
A1S_2578	putative non-ribosomal peptide synthetase	7.78599	6.28296	0.806957	0
A1S_2377	putative ABC transporter	9.33189	6.26368	0.671212	0
A1S_2577	putative non-ribosomal peptide synthetase	7.08521	6.18179	0.872493	0
A1S_2077	putative outer membrane porin receptor for Fe(III)-coprogen, Fe(III)-ferrioxamine B and Fe(III)-rhodotrulic acid uptake (fhuE)	10.1682	6.17139	0.606929	0
A1S_2579	23-dihydro-2,3-dihydroxybenzoate dehydrogenase( EC:1.3.1.28 )	8.36094	6.17008	0.737964	0
A1S_1657	putative siderophore biosynthesis protein; putative acetyltransferase	8.88766	6.12294	0.688926	0
A1S_2376	putative ABC transporter	9.70155	6.11421	0.63023	0
A1S_2375	putative ABC transporter	8.60014	6.0901	0.708139	0
A1S_1650	hypothetical protein	10.8952	5.95935	0.546972	0
A1S_2576	putative non-ribosomal peptide synthetase	6.69281	5.95251	0.889388	0
A1S_2575	putative nonribosomal peptide synthetase	7.69377	5.85315	0.760765	0
A1S_2574	23-dihydroxybenzoate-AMP ligase	7.37234	5.84773	0.793199	0
A1S_2573	23-dihydroxybenzoate-AMP ligase	7.92494	5.84399	0.737417	0
A1S_2568	phosphopantetheinyl transferase component of siderophore synthetase	8.65114	5.83491	0.674467	0
A1S_2374	putative acinetobactin biosynthesis protein	9.44853	5.68277	0.601444	0
A1S_1652	hypothetical protein	8.52506	5.63206	0.660648	0
A1S_1651	hypothetical protein	7.54378	5.62981	0.746285	0
A1S_2373	putative acinetobactin biosynthesis protein	9.95267	5.4563	0.548224	0
A1S_2391	putative acinetobactin biosynthesis protein	7.39181	5.45116	0.737459	0
A1S_2572	putative siderophore biosynthesis protein	7.3807	5.42111	0.734498	0
A1S_2565	putative transport protein (MFS superfamily)	7.48515	5.18144	0.692229	0
A1S_2571	putative ornithine decarboxylase	7.0542	5.13161	0.727455	0
A1S_3174	putative regulatory or redox component complexing with Bfr in iron storage and mobility (Bfd)	7.43618	5.10568	0.6866	0
A1S_2563	putative siderophore-interacting protein	7.27087	4.98749	0.685955	0
A1S_1986	fumarase C( EC:4.2.1.2 )	6.05893	4.77538	0.788155	0
A1S_2564	putative siderophore-interacting protein	6.73799	4.67711	0.69414	0
A1S_1653	hypothetical protein	7.10228	4.59685	0.647235	0
A1S_2123	putative signal peptide	5.60625	4.56315	0.813939	0
A1S_2076	putative outer membrane porin receptor for Fe(III)-coprogen, Fe(III)-ferrioxamine B and Fe(III)-rhodotrulic acid uptake (fhuE)	8.71265	4.5428	0.521403	0
A1S_1667	putative ferric hydroxamate siderophore receptor	5.42271	4.31318	0.795392	0
A1S_3339	putative ferric siderophore receptor protein	6.82619	4.07248	0.596597	0
A1S_2562	putative multidrug resistance pump	5.19002	4.03374	0.777212	0
A1S_3043	hypothetical protein	4.3381	3.96278	0.913483	0
A1S_1654	putative demethylmenaquinone methyltransferase	7.7323	3.86408	0.499732	0
A1S_0452	hypothetical protein	7.12991	3.82028	0.535809	0
A1S_2183	putative signal peptide	2.73142	3.66502	1.3418	0
A1S_0980	ferric enterobactin receptor precursor	5.87067	3.61017	0.61495	0
A1S_0981	ferric enterobactin receptor precursor	4.89262	3.55876	0.727373	0
A1S_0169	hypothetical protein	4.33827	3.50283	0.807424	0
A1S_0804	trehalose-6-phosphate phophatase	3.22959	3.40495	1.0543	0
A1S_2809	bacteriolytic lipoprotein entericidin B	3.66305	3.22116	0.879366	0
A1S_0453	putative biopolymer transport protein (ExbB)	5.76297	3.18478	0.552629	0
A1S_0242	putative ferrous iron transport protein A	5.72057	3.17608	0.555203	0
A1S_1666	hypothetical protein	5.2732	3.15352	0.598028	0
A1S_0454	putative biopolymer transport protein (ExbD)	5.64625	3.05465	0.541006	0
A1S_0170	putative outer membrane copper receptor (OprC)	2.91055	2.8827	0.990433	0
A1S_1687	Transcriptional regulator	2.54002	2.75467	1.0845	0
A1S_3324	putative ferric siderophore receptor protein	4.83843	2.74998	0.568361	0
A1S_2734	putative phosphatidylglycerophosphatase B	4.87694	2.72947	0.55967	0
A1S_2278	putative hydrolase of the alpha/beta superfamily	5.37243	2.72806	0.507789	0
A1S_2696	hypothetical protein	2.74017	2.63808	0.962744	0
A1S_2820	hypothetical protein	2.90703	2.62257	0.902148	0
A1S_1655	putative ferric siderophore receptor protein	3.77633	2.50478	0.663283	0
A1S_1950	putative universal stress protein	1.76958	2.45705	1.38849	0
A1S_2102	aldehyde dehydrogenase 1( EC:1.2.1.3 )	3.47215	2.45315	0.706524	0
A1S_2093	hypothetical protein	2.09332	2.41032	1.15143	0
A1S_1383	surface antigen	1.85672	2.39594	1.29042	0
A1S_1063	TonB-dependent siderophore receptor	3.43979	2.35398	0.684337	0
A1S_2570	putative siderophore biosynthesis protein; putative acetyltransferase	4.14379	2.35161	0.567502	0
A1S_3325	putative ferric siderophore receptor protein	4.25491	2.31027	0.542967	0
A1S_3303	hypothetical protein	2.07652	2.28857	1.10212	0
A1S_0243	putative ferrous iron transport protein B	3.08039	2.21031	0.71754	0
A1S_1656	hypothetical protein	4.09454	2.20823	0.539311	0
A1S_1932	hypothetical protein	2.1738	2.19425	1.0094	0
A1S_2798	hypothetical protein	3.76221	2.18587	0.581008	0
A1S_0171	hypothetical protein	2.75142	2.17918	0.792021	0
A1S_1680	hypothetical protein	2.45005	2.166	0.884063	0
A1S_0683	putative sigma(54) modulation protein RpoX	2.19059	2.10779	0.962205	0
A1S_0416	putative transcriptional regulator (LysR family)	4.43317	2.08244	0.46974	0
A1S_1703	dihydrolipoamide dehydrogenase	2.33715	2.03309	0.869902	0
A1S_2080	putative siderophore receptor	3.40235	2.02809	0.596085	0
A1S_3301	hypothetical protein	3.21205	2.02093	0.629173	0
A1S_0570	hypothetical protein	2.64553	2.00088	0.756325	0
A1S_0244	hypothetical protein	2.37196	1.99641	0.841669	0
A1S_2582	putative transcriptional regulator (AraC family)	3.11497	1.97327	0.633481	0
A1S_1701	dihydrolipoamide acetyltransferase	2.10454	1.97168	0.936868	0
A1S_1751	AdeA membrane fusion protein	1.51103	1.96785	1.30232	0.258451
A1S_1699	acetoin:26-dichlorophenolindophenol oxidoreductase alpha subunit	2.49064	1.95176	0.783637	0
A1S_1220	putative threonine efflux protein	2.52802	1.94394	0.768959	0
A1S_0803	trehalose-6-phosphate synthase	1.64733	1.92265	1.16713	0.22018
A1S_0779	hypothetical protein	2.53629	1.91698	0.75582	0
A1S_2230	hypothetical protein	1.41046	1.87779	1.33133	0.358493
A1S_3283	gamma-aminobutyrate permease	2.14348	1.87246	0.873561	0
A1S_1456	putative chromate transport protein	1.58303	1.87032	1.18148	0.239151
A1S_1385	hypothetical protein	1.7753	1.84344	1.03838	0
A1S_1505	yyaM	1.80132	1.80714	1.00323	0
A1S_0474	putative ferric siderophore receptor protein	2.80728	1.77823	0.633435	0
A1S_1697	putative transcriptional regulator	2.29953	1.77779	0.773111	0
A1S_2159	hypothetical protein	2.02524	1.75834	0.868213	0
A1S_2081	TonB-dependent siderophore receptor	3.45901	1.74213	0.50365	0
A1S_2975	hypothetical protein	2.19605	1.73684	0.790895	0
A1S_1008	isocitrate lyase	1.71291	1.68694	0.984837	0.22018
A1S_1750	AdeB	1.28242	1.68113	1.3109	0.691904
A1S_2041	hypothetical protein	2.53252	1.66987	0.659372	0
A1S_1700	acetoin:26-dichlorophenolindophenol oxidoreductase beta subunit( EC:1.2.4.1 )	2.37788	1.66377	0.699688	0
A1S_1204	hypothetical protein	2.30321	1.65478	0.71847	0
A1S_2318	hypothetical protein	1.87663	1.64779	0.878058	0
A1S_1890	3-carboxy-ciscis-muconate cycloisomerase( EC:5.5.1.2 )	1.19191	1.64722	1.382	1.14351
A1S_1933	hypothetical protein	1.82275	1.63682	0.897998	0
A1S_1954	serine proteinase	2.20487	1.62786	0.738303	0
A1S_1736	hypothetical protein	1.77197	1.61274	0.910138	0
A1S_1702	dihydrolipoamide dehydrogenase	1.87939	1.6062	0.854639	0
A1S_2735	AdeI	2.4516	1.60269	0.653734	0
A1S_2098	putative alcohol dehydrogenase( EC:1.1.1.1 )	2.57916	1.58539	0.614692	0
A1S_0210	Transposase	2.28256	1.58285	0.693453	0
A1S_2484	hypothetical protein	1.69818	1.57367	0.926678	0.22018
A1S_1730	short-chain fatty acid transporter (scFAT family)	1.71588	1.56602	0.912659	0.22018
A1S_3300	putative sodium:solute symporter	1.52523	1.53522	1.00655	0.258451
A1S_2667	hypothetical protein	2.58347	1.53436	0.593912	0
A1S_1951	hypothetical protein	2.12787	1.53183	0.719891	0
A1S_0978	hypothetical protein	2.03595	1.51018	0.741759	0
A1S_0168	Zinc(II) binding peptide deformylase 1( EC:3.5.1.88 )	2.06634	1.50406	0.727889	0
A1S_2466	hypothetical protein	2.36146	1.5028	0.636385	0
A1S_2331	putative acyl-CoA dehydrogenase	1.56492	1.48716	0.950311	0.239151
A1S_1752	AdeA membrane fusion protein	1.31315	1.48587	1.13153	0.691904
A1S_1984	D-amino acid dehydrogenase small subunit	1.58756	1.47546	0.929388	0.239151
A1S_1577	putative flavin-binding monooxygenase	2.34438	1.46776	0.626074	0
A1S_0184	hypothetical protein	2.02298	1.46569	0.724522	0
A1S_1698	lipoate synthase	2.81207	1.46442	0.52076	0
A1S_3329	EsvJ	2.39055	1.46173	0.611465	0
A1S_2538	outer membrane protein CarO precursor	1.7999	1.46028	0.811313	0
A1S_1193	OmpA/MotB	1.29992	1.45689	1.12075	0.691904
A1S_0979	putative membrane-bound protein in GNT I transport system (GntY)	2.94153	1.43399	0.487497	0
A1S_1920	putative metalloprotease	2.39193	1.43036	0.597995	0
A1S_2330	putative acyl-CoA dehydrogenase	1.40116	1.42985	1.02048	0.414286
A1S_1919	putative phospholipase A1 precursor (PldA)	2.5356	1.4271	0.562824	0
A1S_0470	methionine biosynthesis protein	2.4191	1.41701	0.585761	0
A1S_1395	hypothetical protein	1.95181	1.40647	0.720598	0
A1S_0207	hypothetical protein	2.04271	1.40462	0.687628	0
A1S_2654	putative periplasmic binding protein of transport/transglycosylase	2.16422	1.39661	0.64532	0
A1S_2317	putative lipoprotein precursor (RlpA-like)	2.14292	1.39539	0.65116	0
A1S_1228	Cold shock protein	1.39111	1.39361	1.00179	0.414286
A1S_1467	putative glutamate symport transmembrane protein	1.8227	1.38994	0.762573	0
A1S_1732	acetoacetyl-CoA transferase alpha subunit	1.35312	1.38797	1.02576	0.414286
A1S_2889	putative signal peptide	1.69627	1.3764	0.811428	0.22018
A1S_0408	putative glutathione S-transferase	2.48565	1.37567	0.553447	0
A1S_0209	Transposase	1.95258	1.37477	0.704079	0
A1S_0895	ferric uptake regulator	1.48004	1.37372	0.928163	0.258451
A1S_2261	putative cold shock protein	1.30442	1.36751	1.04837	0.691904
A1S_1672	hypothetical protein	1.7298	1.36415	0.788618	0.22018
A1S_0771	hypothetical protein	1.25837	1.34626	1.06984	0.691904
A1S_1713	putative transcriptional regulator (AraC family)	2.08905	1.34463	0.643654	0
A1S_1658	putative hydrolase haloacid dehalogenase-like family	2.05043	1.34401	0.655478	0
A1S_2569	hypothetical protein	1.74703	1.33711	0.765364	0
A1S_1141	Carbon storage regulator	1.63836	1.33541	0.81509	0.239151
A1S_1934	hypothetical protein	1.69248	1.32126	0.780665	0.22018
A1S_0657	transposase	1.84019	1.31446	0.714307	0
A1S_1909	hypothetical protein	1.81275	1.30475	0.719763	0
A1S_1856	p-hydroxyphenylacetate hydroxylase C1:reductase component	1.95409	1.30459	0.667622	0
A1S_0147	ATP synthase protein I	1.9794	1.30273	0.658142	0
A1S_3463	YPPCP.09C-like protein	1.19559	1.29144	1.08017	1.14351
A1S_1526	hypothetical protein	1.36891	1.29138	0.94337	0.414286
A1S_0360	30S ribosomal protein S15	1.63333	1.28489	0.786669	0.239151
A1S_2135	putative signal peptide	2.39313	1.27867	0.534306	0
A1S_3171	RNA polymerase omega subunit	1.60051	1.27761	0.798249	0.239151
A1S_2178	putative transglutaminase	1.92776	1.27754	0.662706	0
A1S_1731	acetoacetyl-CoA transferase beta subunit	1.37544	1.2731	0.9256	0.414286
A1S_3281	4-aminobutyrate aminotransferase PLP-dependent	1.37406	1.25018	0.909846	0.414286
A1S_1988	putative intracellular sulfur oxidation protein (DsrE-like)	1.90331	1.24595	0.654624	0
A1S_1634	iscRSUA operon repressor	1.9928	1.24571	0.625104	0
A1S_0546	hypothetical protein	2.01202	1.24544	0.619001	0
A1S_0745	hypothetical protein	1.64447	1.23455	0.750728	0.22018
A1S_2483	hypothetical protein	1.2442	1.23219	0.990346	1.14351
A1S_1573	integration host factor beta subunit	1.73356	1.22976	0.709382	0
A1S_2906	putative sensory transduction histidine kinase	1.54498	1.22488	0.792812	0.258451
A1S_1896	putative cell division protein (FtsB-like)	1.92594	1.2225	0.634754	0
A1S_1889	3-oxoadipate enol-lactonase I	0.979334	1.21826	1.24397	4.04095
A1S_2503	putative outer membrane lipoprotein	1.7146	1.21764	0.710159	0.22018
A1S_2101	putative transcriptional regulator	2.07712	1.21257	0.583776	0
A1S_3462	hypothetical protein	1.22485	1.20402	0.982996	1.14351
A1S_0631	hypothetical protein	1.37235	1.19979	0.874259	0.414286
A1S_2485	putative glycosyltransferase	1.45848	1.19854	0.821774	0.358493
A1S_1632	cysteine desulfurase	2.28728	1.19781	0.523683	0
A1S_1457	putative chromate transport protein	1.02641	1.19605	1.16527	2.79729
A1S_1671	PltJ	1.58099	1.18737	0.751029	0.239151
A1S_2106	Ethanolamine ammonia-lyase light chain	1.71785	1.18712	0.691053	0.22018
A1S_0634	hypothetical protein	1.21101	1.18316	0.977	1.14351
A1S_1704	acetoin dehydrogenase( EC:1.1.1.5 )	1.85639	1.18158	0.63649	0
A1S_2724	putative hemagglutinin/hemolysin-related protein	1.78889	1.17909	0.659118	0
A1S_1726	aspartate ammonia-lyase (aspartase)( EC:4.3.1.1 )	1.69426	1.16982	0.69046	0.22018
A1S_2985	hypothetical protein	1.60334	1.16901	0.729107	0.239151
A1S_1987	putative UDP-galactose 4-epimerase (GalE-like)	1.34728	1.15893	0.8602	0.414286
A1S_1620	hypothetical protein	2.01456	1.15182	0.571747	0
A1S_0549	hypothetical protein	1.47048	1.14999	0.782049	0.358493
A1S_1633	cysteine desulfurase	2.14244	1.14812	0.535896	0
A1S_0481	phosphate acetyltransferase	1.12641	1.146	1.01739	1.8112
A1S_0251	thiamine hydroxymethylpyrimidine moiety synthesis	1.78899	1.14374	0.639318	0
A1S_1269	putative allophanate hydrolase subunit 1 and 2	0.971888	1.14331	1.17638	4.04095
A1S_2785	putative protease	1.5976	1.1411	0.714259	0.239151
A1S_1178	ATP phosphoribosyltransferase	1.95862	1.13665	0.580332	0
A1S_3272	putative transporter (MFS superfamily)	1.67317	1.12762	0.673946	0.22018
A1S_1403	putative cysteine desulfurase 1 (Csd)	1.96502	1.12023	0.570085	0
A1S_1931	hypothetical protein	1.73118	1.11928	0.64654	0
A1S_1224	transposase	1.517	1.11759	0.736714	0.258451
A1S_1756	transcriptional regulator AraC family	1.64141	1.11403	0.678707	0.239151
A1S_2560	hypothetical protein	1.55919	1.11116	0.712652	0.239151
A1S_0597	50S ribosomal protein L20	1.61832	1.111	0.686513	0.239151
A1S_1390	hypothetical protein	1.56694	1.10705	0.706505	0.239151
A1S_1077	hypothetical protein	1.33691	1.10405	0.825826	0.414286
A1S_0894	outer membrane lipoprotein	1.51059	1.0933	0.723757	0.258451
A1S_3231	putative acetyl-CoA hydrolase/transferase( EC:3.1.2.1 )	1.32321	1.09157	0.824939	0.691904
A1S_2888	hypothetical protein	1.64166	1.08927	0.663515	0.239151
A1S_0820	putative peptidoglycan-binding LysM	1.50453	1.08514	0.721247	0.258451
A1S_1833	hypothetical protein( EC:1.11.1.10 )	1.39793	1.08119	0.773417	0.414286
A1S_1222	possible exonuclease	1.6596	1.07467	0.647544	0.22018
A1S_1268	hypothetical protein	1.16024	1.07237	0.924265	1.8112
A1S_1735	hypothetical protein	1.24614	1.06639	0.855758	1.14351
A1S_2231	gamma-aminobutyrate permease	1.71987	1.06332	0.618255	0.22018
A1S_2823	hypothetical protein	1.29194	1.06004	0.820503	0.691904
A1S_1540	putative transcriptional regulator (TetR family)	1.59298	1.05842	0.664431	0.239151
A1S_2446	high-affinity phosphate transport protein	1.66125	1.05484	0.634971	0.22018
A1S_1578	putative transcriptional regulator	1.20142	1.04347	0.868527	1.14351
A1S_1881	porin	2.14814	1.0407	0.484464	0
A1S_1088	hypothetical protein	1.18265	1.04062	0.879904	1.14351
A1S_2843	hypothetical protein	1.16556	1.02829	0.88223	1.8112
A1S_2362	putative xanthine dehydrogenase protein	1.9176	1.0248	0.534421	0
A1S_2598	putative RNA polymerase sigma factor	1.63897	1.01806	0.621156	0.239151
A1S_2892	putative TonB-dependent receptor protein	1.92386	1.01783	0.529057	0
A1S_1617	30S ribosomal protein S20	0.971637	1.01542	1.04506	4.04095
A1S_0630	hypothetical protein	1.30874	1.01402	0.774803	0.691904
A1S_0603	integration host factor alpha subunit	1.37463	1.01209	0.736265	0.414286
A1S_0421	protein chain initiation factor IF-1	1.03368	1.00728	0.974467	2.79729
A1S_2559	hypothetical protein	1.53337	1.00728	0.656907	0.258451
A1S_2736	RND family drug transporter	1.37413	1.00703	0.732849	0.414286
A1S_1255	lipid A biosynthesis lauroyl acyltransferase	1.66053	1.00638	0.60606	0.22018
A1S_0203	hypothetical protein	1.33657	1.00471	0.751708	0.414286
A1S_1897	hypothetical protein	1.62091	0.988408	0.609784	0.239151
A1S_3248	Glycerol uptake facilitator	1.76573	0.9872	0.559087	0
A1S_1329	FAD-dependent pyridine nucleotide-disulphide oxidoreductase	1.67733	0.984747	0.587092	0.22018
A1S_0997	hypothetical protein	1.23367	0.983381	0.797116	1.14351
A1S_0786	putative signal peptide	1.86933	0.979131	0.523788	0
A1S_2601	putative outer membrane protein A	1.30814	0.973174	0.743938	0.691904
A1S_2447	EsvD	1.46227	0.970862	0.66394	0.358493
A1S_1747	anthranilate dioxygenase reductase	1.50853	0.968072	0.641734	0.258451
A1S_0482	acetate kinase (propionate kinase)( EC:2.7.2.1 )	1.15616	0.967544	0.836862	1.8112
A1S_2666	putative 3'5'-cyclic-nucleotide phosphodiesterase	1.61201	0.966239	0.5994	0.239151
A1S_1853	hypothetical protein	1.67587	0.965524	0.576134	0.22018
A1S_0788	hypothetical protein	1.31008	0.964918	0.736534	0.691904
A1S_1528	hypothetical protein( EC:1.5.99.8 )	1.99623	0.955781	0.478793	0
A1S_1426	phosphoribosyl-dephospho-CoA transferase	1.50251	0.952207	0.633746	0.258451
A1S_1908	3-deoxy-D-arabinoheptulosonate-7-phosphate synthase( EC:2.5.1.54 )	1.54904	0.951818	0.614459	0.258451
A1S_0815	hypothetical protein	1.4268	0.948598	0.664842	0.358493
A1S_1645	hypothetical protein	1.43773	0.94702	0.65869	0.358493
A1S_2119	putative acetyltransferase	1.30536	0.946563	0.725137	0.691904
A1S_1384	CinA-like protein	1.03399	0.945838	0.914748	2.79729
A1S_1075	D-amino-acid dehydrogenase	1.23503	0.936516	0.758293	1.14351
A1S_2311	putative transport protein	1.62472	0.935941	0.576061	0.239151
A1S_1911	putative protease	1.43455	0.933801	0.650937	0.358493
A1S_3126	Peptidase S8 and S53 subtilisin, kexin, sedolisin	1.06298	0.932576	0.877325	2.79729
A1S_1695	putative two-component response regulator	1.72979	0.931821	0.538691	0.22018
A1S_2978	hypothetical protein	1.26019	0.929468	0.73756	0.691904
A1S_1921	Ferrichrome-iron receptor	1.57428	0.924875	0.587492	0.239151
A1S_1601	malate synthase G	1.10099	0.924322	0.839539	1.8112
A1S_1299	hypothetical protein	1.64619	0.920922	0.559428	0.22018
A1S_0136	glutathione S-transferase	1.6226	0.919744	0.566834	0.239151
A1S_2640	putative oxidoreductase molybdopterin	0.992271	0.917083	0.924226	4.04095
A1S_0902	lactoylglutathione lyase-related protein	1.66858	0.914344	0.547977	0.22018
A1S_1523	putative signal peptide	1.35817	0.908299	0.668766	0.414286
A1S_2078	predicted acetyltransferase	1.59198	0.906807	0.569611	0.239151
A1S_1435	hypothetical protein	1.31506	0.904532	0.687828	0.691904
A1S_2527	putative thioesterase protein	1.3512	0.901768	0.667384	0.414286
A1S_0635	hypothetical bacteriophage protein	1.22974	0.899585	0.731524	1.14351
A1S_0928	bet gene repressor	1.7278	0.898181	0.51984	0.22018
A1S_0633	hypothetical protein	0.998056	0.897335	0.899083	4.04095
A1S_1412	Glutathione S-transferase-like protein	1.0299	0.894944	0.868959	2.79729
A1S_2105	Ethanolamine ammonia-lyase	1.22184	0.892765	0.730672	1.14351
A1S_2623	hypothetical protein	1.17637	0.88753	0.754464	1.14351
A1S_2557	hypothetical protein	1.06914	0.885213	0.827963	2.79729
A1S_2737	AdeK	1.27161	0.879453	0.691604	0.691904
A1S_1618	hypothetical protein	1.6313	0.879142	0.53892	0.239151
A1S_2266	hypothetical protein	1.58346	0.875969	0.553199	0.239151
A1S_2075	putative outer membrane protein	1.42784	0.875565	0.613211	0.358493
A1S_3475	hypothetical protein	1.04326	0.874403	0.838148	2.79729
A1S_1744	putative electron transfer flavoprotein	1.51938	0.872106	0.573989	0.258451
A1S_1773	RND family drug transporter	1.08091	0.869923	0.804806	2.79729
A1S_3385	hypothetical protein	1.27258	0.869605	0.683339	0.691904
A1S_1880	pyrroloquinoline-quinone QuiA( EC:1.1.99.25 )	1.43012	0.867259	0.606422	0.358493
A1S_1477	putative amino acid transporter	1.44167	0.865597	0.600414	0.358493
A1S_3470	regulatory protein LysR	1.28132	0.85825	0.669818	0.691904
A1S_0389	hypothetical protein	1.27164	0.854567	0.67202	0.691904
A1S_1530	SSS family major sodium/proline symporter	1.41453	0.853886	0.603653	0.358493
A1S_1411	putative glutathione S-transferase protein	1.33016	0.853761	0.64185	0.414286
A1S_0334	hypothetical protein	1.33725	0.850903	0.63631	0.414286
A1S_0495	putative glycosyl transferase	1.19343	0.850889	0.712978	1.14351
A1S_2042	putative transcriptional regulator (TetR family)	0.976909	0.85055	0.870654	4.04095
A1S_3028	putative tRNA-i(6)A37 modification enzyme	1.44145	0.845172	0.586336	0.358493
A1S_3150	putative signal peptide	1.21728	0.844597	0.693838	1.14351
A1S_0654	regulatory protein ArsR	1.50139	0.843518	0.561827	0.258451
A1S_2177	putative proteasome protease	1.25525	0.840645	0.669704	0.691904
A1S_1710	hypothetical protein	1.61118	0.839049	0.520766	0.239151
A1S_1805	General substrate transporter:Major facilitator superfamily	1.54804	0.83875	0.541816	0.258451
A1S_2840	outer membrane protein A	1.11328	0.837315	0.752116	1.8112
A1S_1298	hypothetical protein	1.27685	0.83364	0.65289	0.691904
A1S_1681	putative methyltransferase	1.05092	0.832173	0.791855	2.79729
A1S_0787	putative signal peptide	1.57645	0.831745	0.527605	0.239151
A1S_1673	inner membrane permease protein	1.23214	0.827408	0.671522	1.14351
A1S_1636	putative poly(hydroxyalcanoate) granule associated protein	1.11754	0.826474	0.739549	1.8112
A1S_2950	hypothetical protein	1.18687	0.824905	0.695027	1.14351
A1S_1263	L-2-haloalkanoic acid dehalogenase	1.1615	0.822386	0.708039	1.8112
A1S_0836	putative signal peptide	1.34408	0.820374	0.610361	0.414286
A1S_0128	hypothetical protein	1.1087	0.815502	0.73555	1.8112
A1S_2849	putative glucose-sensitive porin (OprB-like )	1.4071	0.814722	0.579009	0.358493
A1S_2507	hypothetical protein	0.971143	0.806963	0.830942	4.04095
A1S_1641	alkane 1-monooxygenase	1.61367	0.805794	0.499355	0.239151
A1S_0816	50S ribosomal protein L32	1.06079	0.804936	0.758807	2.79729
A1S_2859	putative hemolysin III (HLY-III)	1.55128	0.802322	0.517199	0.239151
A1S_1328	putative oxidoreductase	1.21013	0.800823	0.661765	1.14351
A1S_1278	Allophanate hydrolase subunit 2	1.1252	0.800407	0.711348	1.8112
A1S_3144	hypothetical protein	1.30481	0.800127	0.613213	0.691904
A1S_2682	cell division protein	1.36529	0.800105	0.586035	0.414286
A1S_0996	hypothetical protein	1.27129	0.799618	0.628982	0.691904
A1S_2031	hypothetical protein	1.08508	0.798918	0.736274	2.79729
A1S_1123	putative flavin-binding monooxygenase	1.3682	0.798802	0.583836	0.414286
A1S_1086	hypothetical protein	1.05556	0.79466	0.75283	2.79729
A1S_2208	putative transcriptional regulator	1.01404	0.79456	0.783561	2.79729
A1S_0802	putative transport protein (permease)	1.26889	0.793829	0.625609	0.691904
A1S_2765	putative intracellular protease/amidase	1.00105	0.792125	0.791292	4.04095
A1S_0652	putative ferrous iron transport protein A	1.10198	0.791747	0.718478	1.8112
A1S_1749	ABC transporter-like protein	1.08351	0.78954	0.728686	2.79729
A1S_1290	hypothetical protein	1.08439	0.78864	0.727267	2.79729
A1S_0661	phage integrase family protein	1.09715	0.780456	0.711346	1.8112
A1S_2659	hypothetical protein	1.26698	0.776696	0.61303	0.691904
A1S_1907	putative peroxidase	1.32903	0.770045	0.579404	0.414286
A1S_2171	30S ribosomal protein S6	1.09004	0.769384	0.705831	2.79729
A1S_1910	ATP-binding protease component	0.994058	0.769046	0.773643	4.04095
A1S_1474	uridylyltransferase	1.0711	0.768532	0.717516	2.79729
A1S_0672	Resolvase	1.22068	0.768244	0.629358	1.14351
A1S_1288	putative VGR-related protein	1.01604	0.767409	0.755296	2.79729
A1S_0889	hypothetical protein	1.16176	0.766174	0.659492	1.8112
A1S_1809	putative hydrolase transmembrane protein	1.26773	0.764691	0.603199	0.691904
A1S_1430	malonate utilization transcriptional regulator (LysR family)	1.40598	0.764327	0.543626	0.358493
A1S_0659	hypothetical protein	1.38114	0.76415	0.553276	0.414286
A1S_1494	putative protein (DcaP-like)	1.16373	0.763636	0.656195	1.8112
A1S_2491	putative signal peptide	1.05132	0.763134	0.725881	2.79729
A1S_0918	hypothetical protein	1.28495	0.762168	0.593151	0.691904
A1S_2558	putative transposase	1.11189	0.76175	0.685097	1.8112
A1S_1810	putative tartrate transporter	1.37136	0.761443	0.555246	0.414286
A1S_2249	hypothetical protein	1.26887	0.757601	0.597069	0.691904
A1S_2132	putative outer membrane protein	1.22781	0.755864	0.615621	1.14351
A1S_2121	hypothetical protein	0.979219	0.753782	0.769778	4.04095
A1S_2490	UDP-N-acetyl glucosamine-2-epimerase	1.44735	0.751408	0.519162	0.358493
A1S_2082	putative transcriptional regulator	1.22032	0.750758	0.615215	1.14351
A1S_0281	preprotein translocase IISP family membrane subunit	1.33573	0.745678	0.558256	0.414286
A1S_2267	hypothetical protein	0.982369	0.745397	0.758776	4.04095
A1S_2394	putative threonine ammonia-lyase	0.977266	0.744267	0.761581	4.04095
A1S_2473	transcriptional regulator LysR family	0.972955	0.74425	0.764937	4.04095
A1S_1257	General substrate transporter:Major facilitator superfamily MFS_1	1.23108	0.743678	0.604086	1.14351
A1S_2881	putative fatty acid desaturase	1.59197	0.739192	0.464325	0.239151
A1S_2363	xanthine dehydrogenase large subunit	1.17379	0.732125	0.623729	1.14351
A1S_2749	hypothetical protein	1.31699	0.730813	0.554911	0.691904
A1S_2131	hypothetical protein	1.39833	0.730782	0.522609	0.414286
A1S_1393	putative two-component sensor kinase	1.38369	0.72854	0.52652	0.414286
A1S_2924	putative Rhodanese-related sulfurtransferase	1.02762	0.725782	0.706274	2.79729
A1S_0919	putative permease transmembrane protein	1.2958	0.723735	0.558526	0.691904
A1S_1979	putative transcriptional regulator	1.04457	0.723081	0.69223	2.79729
A1S_3474	hypothetical protein	1.15543	0.718965	0.622247	1.8112
A1S_2262	EsvH	1.17224	0.71436	0.609396	1.8112
A1S_0357	exonuclease V beta chain	1.11661	0.714148	0.639569	1.8112
A1S_1138	putative cytochrome	1.02495	0.714145	0.696758	2.79729
A1S_1785	putative iron transport protein	1.29911	0.713993	0.549602	0.691904
A1S_0656	hypothetical protein	1.08013	0.713447	0.660522	2.79729
A1S_1630	hypothetical protein	1.232	0.709025	0.575506	1.14351
A1S_1778	putative methylenetetrahydrofolate reductase	1.10985	0.708517	0.63839	1.8112
A1S_2104	ethanolamine ammonia-lyase heavy chain	1.15494	0.702837	0.608549	1.8112
A1S_1431	malonate utilization transcriptional regulator (LysR family)	1.17453	0.701086	0.596909	1.14351
A1S_1696	hypothetical protein	1.42149	0.699775	0.492284	0.358493
A1S_1616	hypothetical protein	1.11758	0.692935	0.620033	1.8112
A1S_1755	AdeT	1.04895	0.691633	0.659359	2.79729
A1S_1311	hypothetical protein	1.1269	0.690326	0.612587	1.8112
A1S_0801	putative transport protein (permease)	1.12702	0.685987	0.608674	1.8112
A1S_1216	LysR regulator	1.18579	0.684177	0.576979	1.14351
A1S_1574	hypothetical protein	1.26269	0.680818	0.539181	0.691904
A1S_1597	phage tail tape meausure protein lambda family	1.24266	0.6783	0.545845	1.14351
A1S_2445	high-affinity phosphate transport protein( EC:3.6.3.27 )	1.20838	0.675028	0.558622	1.14351
A1S_3114	hypothetical protein	1.22686	0.673055	0.5486	1.14351
A1S_1427	malonate decarboxylase epsilon subunit	1.25204	0.668065	0.533579	0.691904
A1S_2350	chorismate pyruvate lyase	1.02286	0.667666	0.652744	2.79729
A1S_0783	hypothetical protein	1.06934	0.667134	0.623876	2.79729
A1S_2151	putative transcriptional regulator (AraC family)	1.0281	0.666832	0.648604	2.79729
A1S_1816	putative long-chain fatty acid transport protein	1.14389	0.66683	0.582952	1.8112
A1S_1814	putative transporter	1.0142	0.665151	0.65584	2.79729
A1S_1790	6-phosphogluconate dehydrogenase NAD-binding	1.14914	0.664631	0.578371	1.8112
A1S_1361	ABC-type spermidine/putrescine transport system ATPase component	1.08529	0.658903	0.607122	2.79729
A1S_0469	hypothetical protein	1.27417	0.653315	0.512736	0.691904
A1S_2600	hypothetical protein	1.05704	0.651217	0.616075	2.79729
A1S_2152	putative transcriptional regulator (AraC family)	1.0225	0.651197	0.636864	2.79729
A1S_1271	putative chloride transport protein	1.09973	0.650656	0.591651	1.8112
A1S_3374	positive pho regulon response regulator	1.23113	0.648777	0.526976	1.14351
A1S_0444	hypothetical protein	0.972033	0.647037	0.665653	4.04095
A1S_1163	hypothetical protein	1.03529	0.646266	0.624234	2.79729
A1S_1282	CopG	1.05946	0.645951	0.609701	2.79729
A1S_2599	hypothetical protein	1.08501	0.644145	0.593676	2.79729
A1S_1425	malonate decarboxylase gamma subunit	1.08929	0.643467	0.590724	2.79729
A1S_2604	putative permease (PerM family)	1.08011	0.641905	0.594297	2.79729
A1S_0637	DNA-directed DNA polymerase	1.0371	0.641671	0.618716	2.79729
A1S_0692	FilC	1.1922	0.641154	0.537791	1.14351
A1S_1815	acyl-CoA synthetase	1.02353	0.639937	0.625223	2.79729
A1S_1690	putative ATPase	1.19174	0.639865	0.536917	1.14351
A1S_0391	50S ribosomal protein L31 type B	1.01608	0.635544	0.625487	2.79729
A1S_1316	MFS transporter; MFS transporter cyanate permease family	1.13715	0.635179	0.558572	1.8112
A1S_0354	exonuclease V gamma chain	1.06036	0.632149	0.596163	2.79729
A1S_1999	molybdopterin biosynthesis protein A	1.10075	0.631633	0.573821	1.8112
A1S_1522	Predicted redox disulfide bond formation protein OsmC-like protein	1.02235	0.629174	0.615421	2.79729
A1S_2847	glucose dehydrogenase	0.985432	0.62841	0.6377	4.04095
A1S_1356	p-hydroxybenzoate hydroxylase transcriptional activator( EC:1.14.13.2 )	1.08588	0.623287	0.573995	2.79729
A1S_1740	Benzoate transport	1.16327	0.619545	0.532589	1.8112
A1S_1596	hypothetical protein	1.10102	0.617703	0.561026	1.8112
A1S_1512	putative ferredoxin	1.01318	0.61759	0.609559	2.79729
A1S_0591	putative AMP-dependent synthetase/ligase	1.08379	0.616806	0.569118	2.79729
A1S_1626	putative adenylate or guanylate cyclase	1.11274	0.616627	0.554152	1.8112
A1S_1734	hypothetical protein	1.20761	0.616448	0.510467	1.14351
A1S_2792	putative esterase of the alpha-beta hydrolase superfamily	1.04969	0.614738	0.585637	2.79729
A1S_2099	hypothetical protein	0.975941	0.613802	0.628933	4.04095
A1S_2489	UDP-N-acetyl glucosamine-2-epimerase( EC:5.1.3.14 )	1.1984	0.612015	0.510692	1.14351
A1S_1739	major facilitator superfamily MFS_1	1.17412	0.611096	0.520473	1.14351
A1S_2440	putative purine metabolism protein	1.01868	0.610283	0.599095	2.79729
A1S_2205	paraquat-inducible protein A	1.05472	0.60854	0.576968	2.79729
A1S_2757	hypothetical protein	1.07983	0.599503	0.555184	2.79729
A1S_0857	hypothetical protein	1.10257	0.59834	0.542677	1.8112
A1S_1428	malonate transporter	1.11964	0.596358	0.532631	1.8112
A1S_0971	methionine synthase( EC:2.1.1.13 )	1.10693	0.596225	0.538628	1.8112
A1S_1312	hypothetical protein	1.20111	0.594299	0.494792	1.14351
A1S_1689	hypothetical protein	1.17995	0.586425	0.496993	1.14351
A1S_2365	xanthine dehydrogenase small subunit	1.03735	0.583705	0.562691	2.79729
A1S_1346	phenylacetyl-CoA ligase	0.970193	0.583292	0.601212	4.04095
A1S_1598	hypothetical protein	1.08453	0.582511	0.53711	2.79729
A1S_2086	putative short chain dehydrogenase	1.13973	0.581786	0.510457	1.8112
A1S_1625	putative adenylate or guanylate cyclase	1.06804	0.581501	0.544455	2.79729
A1S_1955	hypothetical protein	1.10664	0.581338	0.52532	1.8112
A1S_3264	putative transcriptional regulator	1.08775	0.576598	0.530083	2.79729
A1S_2120	16S rRNA pseudouridylate 516 synthase	1.00871	0.575639	0.570671	4.04095
A1S_2146	molybdopterin biosynthesis protein	0.985797	0.575222	0.58351	4.04095
A1S_2986	hypothetical protein	1.04283	0.573606	0.55005	2.79729
A1S_1759	Short-chain dehydrogenase/reductase SDR	0.975884	0.571764	0.585893	4.04095
A1S_0709	putative cation efflux system protein	0.969187	0.566333	0.584338	4.04095
A1S_1691	hypothetical protein	1.15017	0.55886	0.485892	1.8112
A1S_2907	hypothetical protein	1.0328	0.556678	0.539	2.79729
A1S_1480	hypothetical protein	1.04924	0.550092	0.524275	2.79729
A1S_1238	hypothetical protein	1.01628	0.539924	0.531277	2.79729
A1S_2002	nitrate reductase large subunit	1.02102	0.528389	0.517512	2.79729
A1S_2087	putative glutathione S-transferase	1.01653	0.525692	0.517142	2.79729
Negative gens (744)
Locus tag	Gene Name	Score(d)	Numerator(r)	Denominator(s+s0)	q-value(%)
A1S_2297	putative 4Fe-4S ferredoxin	-7.34626	-4.84942	0.660121	0
A1S_1925	cytochrome d terminal oxidase polypeptide subunit II	-5.33418	-4.57472	0.857624	0
A1S_1924	cytochrome d terminal oxidase polypeptide subunit I	-5.19069	-4.55994	0.878485	0
A1S_2296	putative protease	-5.26567	-4.3688	0.829675	0
A1S_0292	putative outer membrane protein W	-6.66107	-4.00366	0.601055	0
A1S_1926	hypothetical protein	-5.02615	-3.99317	0.794479	0
A1S_0891	hemerythrin-like metal-binding protein	-4.82975	-3.68711	0.763417	0
A1S_0480	fumarate hydratase	-5.37297	-3.16589	0.589226	0
A1S_3108	coproporphyrinogen III oxidase( EC:1.3.3.3 )	-3.9293	-3.02115	0.768877	0
A1S_3219	putative RND family drug transporter	-4.80262	-3.01272	0.627308	0
A1S_1510	Fimbrial protein	-3.79669	-2.63862	0.69498	0
A1S_3218	EsvF1	-3.7912	-2.57266	0.678587	0
A1S_3273	putative peptide signal	-2.48266	-2.51447	1.01281	0
A1S_3402	Arginase/agmatinase/formimionoglutamate hydrolase( EC:3.5.3.8 )	-2.63135	-2.35307	0.894243	0
A1S_3207	sulfate transport protein	-4.00003	-2.06094	0.51523	0
A1S_1442	taurine ABC transporter periplasmic taurine-binding protein	-3.31075	-2.05432	0.620501	0
A1S_3403	imidazolonepropionase( EC:3.5.2.7 )	-2.31795	-2.02803	0.874922	0
A1S_0371	hypothetical protein	-2.98801	-1.99327	0.667088	0
A1S_1443	taurine ATP-binding transport system component	-2.49332	-1.93378	0.775584	0
A1S_3038	hypothetical protein	-2.93499	-1.89212	0.644678	0
A1S_2426	lactoylglutathione lyase( EC:4.4.1.5 )	-3.26204	-1.89005	0.579407	0
A1S_0157	hypothetical protein	-3.07216	-1.88421	0.61332	0
A1S_0921	arginine/ornithine antiporter	-2.70622	-1.8773	0.693698	0
A1S_1509	pili assembly chaperone	-2.56625	-1.87303	0.729871	0
A1S_2970	hypothetical protein	-2.284	-1.83698	0.804283	0
A1S_0099	D-serine/D-alanine/glycine transport protein	-3.06116	-1.83017	0.597867	0
A1S_3405	histidine ammonia-lyase( EC:4.3.1.3 )	-2.21289	-1.80269	0.814631	0
A1S_3407	Urocanase( EC:4.2.1.49 )	-2.53562	-1.78294	0.703157	0
A1S_3406	urocanate hydratase	-2.47839	-1.75915	0.709793	0
A1S_0302	hypothetical protein	-1.99064	-1.75151	0.879875	0
A1S_0781	putative MTA/SAH nucleosidase	-2.49913	-1.74759	0.699281	0
A1S_0922	putative homocysteine S-methyltransferase family protein	-1.86041	-1.74091	0.935766	0
A1S_2531	sulfate transport protein	-2.56064	-1.73004	0.675626	0
A1S_3252	putative DNA/RNA non-specific endonuclease G protein	-3.01588	-1.72933	0.573408	0
A1S_1147	Site-specific DNA methylase-like protein	-1.8732	-1.72386	0.920275	0
A1S_2959	Hsp 24 nucleotide exchange factor	-2.29607	-1.70981	0.744666	0
A1S_1397	ArtM protein	-2.86323	-1.70952	0.597062	0
A1S_3404	proline transport protein (APC family)	-1.97242	-1.69376	0.858723	0
A1S_2812	Methyl-accepting chemotaxis protein	-2.69557	-1.68903	0.626595	0
A1S_0809	dethiobiotin synthetase x	-2.81367	-1.64119	0.583291	0
A1S_3297	putative outer membrane protein	-2.1927	-1.63782	0.746942	0
A1S_2919	hypothetical protein	-3.01602	-1.63418	0.541835	0
A1S_2911	Uncharacterized membrane protein LemA family	-2.41757	-1.63415	0.675947	0
A1S_0378	EsvG	-2.61929	-1.59286	0.608126	0
A1S_3194	putative membrane protein (ComN)	-2.24097	-1.57566	0.703116	0
A1S_3418	4-hydroxyphenylpyruvate dioxygenase( EC:1.13.11.27 )	-2.47338	-1.575	0.636781	0
A1S_3410	putative acyltransferase	-2.97012	-1.57387	0.529899	0
A1S_1396	ABC-type amino acid transport system	-2.62415	-1.57313	0.599482	0
A1S_3355	hypothetical protein	-1.97548	-1.57153	0.795521	0
A1S_0525	hypothetical protein	-2.17359	-1.55601	0.715871	0
A1S_3085	putative flavohemoprotein	-1.6277	-1.52916	0.939455	0.239151
A1S_3175	bacterioferritin	-2.16502	-1.52666	0.705147	0
A1S_0114	Acyl carrier protein	-2.08381	-1.52662	0.732609	0
A1S_0094	lrp regulon transcriptional regulator (AsnC family)	-2.24648	-1.52546	0.679045	0
A1S_3455	dihydroxy-acid dehydratase( EC:4.2.1.9 )	-2.12504	-1.51852	0.714584	0
A1S_1444	ABC taurine transporter permease subunit	-1.8786	-1.51474	0.806314	0
A1S_3443	heat shock protein Hsp40	-2.42583	-1.51148	0.623077	0
A1S_2665	chaperone Hsp10	-1.66514	-1.47466	0.885607	0.239151
A1S_0167	hypothetical protein	-2.31794	-1.4657	0.63233	0
A1S_1053	hypothetical protein	-2.27328	-1.46003	0.642258	0
A1S_0087	Short-chain dehydrogenase/reductase SDR	-2.5798	-1.45313	0.563271	0
A1S_2532	sulfate transport protein	-1.73169	-1.44749	0.835881	0.22018
A1S_3047	oligopeptidase A	-1.57159	-1.44266	0.917965	0.258451
A1S_0105	putative acyl-CoA dehydrogenase( EC:1.3.99.2 )	-2.0656	-1.41428	0.684679	0
A1S_0115	Amino acid adenylation	-2.15546	-1.41242	0.655274	0
A1S_3192	putative lipoprotein (ComL)	-2.34616	-1.40781	0.600052	0
A1S_0526	hypothetical protein	-1.81143	-1.38215	0.763019	0.22018
A1S_3023	hypothetical protein	-1.70822	-1.37782	0.80658	0.239151
A1S_1116	vanillate O-demethylase oxygenase subunit( EC:1.14.13.82 )	-1.89978	-1.37419	0.723341	0
A1S_3128	succinylglutamate desuccinylase	-2.07675	-1.37228	0.660784	0
A1S_0028	FMNH(2)-dependent alkanesulfonate monooxygenase( EC:1.14.14.5 )	-2.09324	-1.35944	0.649445	0
A1S_1800	putative RND family drug transporter	-1.92953	-1.34694	0.698066	0
A1S_1905	24-dienoyl-CoA reductase( EC:1.3.1.34 )	-1.66558	-1.34164	0.80551	0.239151
A1S_1799	multidrug efflux MFS transporter putative	-2.0661	-1.3391	0.648129	0
A1S_0425	hypothetical protein	-2.29568	-1.33705	0.582419	0
A1S_0113	Acyl-CoA dehydrogenase	-1.74228	-1.32093	0.758161	0.22018
A1S_3046	oligopeptidase A	-1.64536	-1.31425	0.798763	0.239151
A1S_3255	putative transcriptional regulator AraC/XylS family protein	-1.72968	-1.30782	0.756103	0.22018
A1S_0753	NADH dehydrogenase I chain B( EC:1.6.5.3 )	-2.0116	-1.29825	0.645385	0
A1S_2960	chaperone Hsp70	-1.32377	-1.29604	0.979056	0.414286
A1S_3193	putative membrane protein (ComO)	-1.72914	-1.29409	0.748403	0.22018
A1S_3421	putative transporter; putative sodium/bile acid transporter family protein	-2.23822	-1.28985	0.576286	0
A1S_1032	hypothetical protein	-1.45143	-1.28905	0.888123	0.358493
A1S_3382	Catalase( EC:1.11.1.6 )	-2.30064	-1.28433	0.558249	0
A1S_3130	succinylglutamic semialdehyde dehydrogenase	-1.46627	-1.28414	0.875786	0.358493
A1S_1279	hypothetical protein	-2.15688	-1.27982	0.593369	0
A1S_2815	twitching motility protein	-2.07121	-1.27719	0.616638	0
A1S_2753	putative protein (DcaP-like)	-2.51213	-1.26778	0.504665	0
A1S_0029	ABC-type nitrate/sulfonate/bicarbonate transport systems	-1.64859	-1.26652	0.768244	0.239151
A1S_3351	putative deacetylase	-2.03709	-1.26638	0.621661	0
A1S_1092	succinylornithine transaminase (carbon starvation protein C)	-1.86506	-1.25766	0.674328	0
A1S_0524	hypothetical protein( EC:1.1.1.100 )	-1.86087	-1.25271	0.673186	0
A1S_1674	hypothetical protein	-2.45567	-1.2525	0.510043	0
A1S_1106	hypothetical protein	-1.41015	-1.25227	0.888043	0.358493
A1S_1121	lipase/esterase	-1.21614	-1.25066	1.02839	0.691904
A1S_2708	hypothetical protein	-2.08766	-1.25066	0.599073	0
A1S_2968	hypothetical protein	-1.32095	-1.24579	0.943102	0.414286
A1S_0737	5-methyltetrahydropteroyltriglutamate- homocysteine methyltransferase	-1.37612	-1.24308	0.903322	0.358493
A1S_0974	hypothetical protein	-1.88728	-1.23037	0.651925	0
A1S_0106	putative enoyl-CoA hydratase/isomerase	-1.77012	-1.2165	0.687241	0.22018
A1S_1367	hypothetical protein	-2.20883	-1.21153	0.548494	0
A1S_1108	acyl coenzyme A dehydrogenase	-1.24705	-1.2031	0.964761	0.691904
A1S_0995	rubredoxin	-2.02537	-1.20229	0.593616	0
A1S_1033	putative antigen	-1.66717	-1.19252	0.715297	0.239151
A1S_0365	putative amino-acid efflux transmembrane protein	-2.03996	-1.18531	0.581048	0
A1S_3129	succinylarginine dihydrolase	-1.6445	-1.18337	0.719596	0.239151
A1S_1104	chlorogenate esterase	-1.87405	-1.1728	0.62581	0
A1S_3323	putative flavoprotein	-1.97691	-1.17019	0.591925	0
A1S_0936	hypothetical protein	-1.31108	-1.16727	0.890317	0.414286
A1S_1338	hypothetical protein	-2.05888	-1.16214	0.564452	0
A1S_2533	putative esterase	-1.53573	-1.16192	0.756587	0.258451
A1S_2793	putative amino-acid transport protein	-1.3068	-1.16072	0.888215	0.414286
A1S_2713	succinate dehydrogenase flavoprotein subunit( EC:1.3.5.1 )	-2.02171	-1.15963	0.573589	0
A1S_3146	Multidrug efflux transport protein	-1.58443	-1.1572	0.730356	0.258451
A1S_2944	hypothetical protein	-1.96083	-1.15531	0.589195	0
A1S_3361	hypothetical protein	-1.61622	-1.15396	0.713985	0.239151
A1S_1399	ArtI protein	-1.59752	-1.15132	0.720693	0.239151
A1S_0386	putative methyltransferase	-1.45376	-1.14888	0.790277	0.358493
A1S_3127	putative signal peptide	-1.80082	-1.14863	0.637834	0.22018
A1S_1801	putative RND family drug transporter	-1.50484	-1.14772	0.762687	0.258451
A1S_2221	sodium/glutamate symport carrier protein	-1.88038	-1.14767	0.610338	0
A1S_0473	iron-uptake factor	-1.92768	-1.14634	0.594671	0
A1S_3363	Membrane metalloendopeptidases proteins	-2.32966	-1.14478	0.491395	0
A1S_2343	superoxide dismutase( EC:1.15.1.1 )	-2.02104	-1.1435	0.565799	0
A1S_0067	L-lactate permease	-1.3193	-1.14012	0.864184	0.414286
A1S_0109	homoserine lactone synthase	-1.51316	-1.13981	0.753267	0.258451
A1S_2198	putative mutlidrug resistance protein	-1.65728	-1.13839	0.686904	0.239151
A1S_2334	S-adenosyl-L-homocysteine hydrolase( EC:3.3.1.1 )	-1.54076	-1.13436	0.736231	0.258451
A1S_0289	hypothetical protein	-1.93669	-1.13414	0.585607	0
A1S_3217	RND divalent metal cation efflux transporter	-1.4391	-1.13279	0.787151	0.358493
A1S_2790	microcin B17 transport protein	-1.70717	-1.13239	0.663314	0.239151
A1S_0727	putative substrate-binding protein	-1.98551	-1.13137	0.569815	0
A1S_3419	hypothetical protein	-1.76059	-1.12982	0.641728	0.22018
A1S_3211	putative APC family S-methylmethionine transporter (MmuP)	-1.36585	-1.1292	0.826736	0.358493
A1S_2128	aconitate hydratase 2	-1.72938	-1.12706	0.65171	0.22018
A1S_1678	putative histidine triad family protein	-1.64048	-1.12571	0.686206	0.239151
A1S_2535	putative sulfate permease	-1.44397	-1.12411	0.778484	0.358493
A1S_1715	(Acyl-carrier protein) phosphodiesterase( EC:3.1.4.14 )	-2.20456	-1.12194	0.508916	0
A1S_0705	D-ribulose-5-phosphate 3-epimerase( EC:5.1.3.1 )	-2.06436	-1.11977	0.54243	0
A1S_3342	putative arsenate reductase	-1.57157	-1.11702	0.710767	0.258451
A1S_1079	dichlorophenol hydroxylase( EC:1.14.13.20 )	-2.37577	-1.11686	0.470106	0
A1S_2305	cation/multidrug efflux pump	-1.54565	-1.11482	0.721267	0.258451
A1S_0030	alkanesulfonate transport protein	-1.73917	-1.11443	0.640784	0.22018
A1S_2304	putative RND family drug transporter	-1.33624	-1.11434	0.833941	0.414286
A1S_0460	prolipoprotein diacylglyceryl transferase	-2.2349	-1.11165	0.497404	0
A1S_2977	cation diffusion facilitator family transporter	-1.70121	-1.11134	0.653266	0.239151
A1S_3305	NADH-dependent FMN reductase	-2.09783	-1.11063	0.529417	0
A1S_0112	Acyl-CoA synthetase/AMP-acid ligases II	-1.43029	-1.11031	0.776282	0.358493
A1S_1094	D-serine/D-alanine/glycine transporter	-1.85101	-1.10902	0.599145	0
A1S_0310	EsvL	-1.87061	-1.10579	0.591139	0
A1S_0520	putative oxidoreductase protein; putative dehydrogenase (flavoprotein)	-1.93889	-1.10449	0.56965	0
A1S_0735	transcriptional regulator (LysR family)	-2.23157	-1.10342	0.494458	0
A1S_1947	phosphotransferase system fructose-specific IIBC component	-1.74751	-1.10295	0.631154	0.22018
A1S_0318	putative FusE-MFP/HlyD membrane fusion protein	-2.19149	-1.10078	0.502297	0
A1S_0742	iron-regulated protein	-1.4097	-1.09963	0.780043	0.358493
A1S_2670	Glycerol kinase( EC:2.7.1.30 )	-2.11227	-1.0985	0.520057	0
A1S_0534	NADH-dependent enoyl-ACP reductase( EC:1.3.1.9 )	-2.01535	-1.09449	0.543074	0
A1S_0107	putative enoyl-CoA hydratase/isomerase family protein	-1.60878	-1.09065	0.677936	0.239151
A1S_1781	putative ribose-phosphate pyrophosphokinase	-1.38309	-1.08525	0.784656	0.358493
A1S_2534	sulfate transport protein	-1.35437	-1.08481	0.800972	0.414286
A1S_1232	EsvB	-1.63061	-1.08403	0.664799	0.239151
A1S_1398	GlnQ protein	-1.77869	-1.0803	0.607361	0.22018
A1S_2799	hypothetical protein	-1.31457	-1.07676	0.819097	0.414286
A1S_3414	Fumarylacetoacetase( EC:3.7.1.2 )	-2.0391	-1.07638	0.527869	0
A1S_0975	hypothetical protein	-2.07482	-1.07533	0.518278	0
A1S_0800	bacterioferritin	-1.52013	-1.07151	0.704885	0.258451
A1S_3240	hypothetical protein	-2.26382	-1.07096	0.473076	0
A1S_3053	acyl coenzyme A dehydrogenase( EC:1.3.99.13 )	-2.15612	-1.0696	0.496075	0
A1S_1445	taurine dioxygenase( EC:1.14.11.17 )	-1.27765	-1.0689	0.836614	0.414286
A1S_2526	L-aspartate oxidase( EC:1.4.3.16 )	-2.05148	-1.06859	0.520887	0
A1S_3134	glutamate dehydrogenase (NAD(P)+) oxidoreductase protein( EC:1.4.1.3 )	-1.70831	-1.06716	0.624685	0.239151
A1S_2470	putative protease	-1.74083	-1.06653	0.612654	0.22018
A1S_3257	hypothetical protein Patl_1499	-1.87011	-1.06264	0.568223	0
A1S_1336	hypothetical protein	-1.30485	-1.06205	0.813931	0.414286
A1S_0161	putative transporter (MFS superfamily)	-1.81335	-1.0608	0.584993	0.22018
A1S_0738	putative flavoprotein oxidoreductase	-1.31449	-1.05636	0.803632	0.414286
A1S_0395	Na+-driven multidrug efflux pump	-1.50089	-1.05437	0.702499	0.258451
A1S_1337	Phenylacetic acid degradation B	-1.62426	-1.05301	0.648303	0.239151
A1S_2748	putative ammonium transporter	-1.5848	-1.05245	0.664094	0.258451
A1S_3176	hypothetical protein	-2.17799	-1.05178	0.48291	0
A1S_2814	twitching motility protein	-1.81677	-1.04972	0.577797	0.22018
A1S_2825	putative thiol:disulphide interchange protein (DsbC-like)	-1.69379	-1.04875	0.619173	0.239151
A1S_1400	putative ABC transporter	-1.27053	-1.04661	0.823757	0.414286
A1S_1151	hypothetical protein	-1.08288	-1.04486	0.964892	1.14351
A1S_2124	putative permease (MFS superfamily)	-1.44992	-1.043	0.719353	0.358493
A1S_3123	putative transcriptional regulator	-1.81187	-1.04166	0.574908	0.22018
A1S_2775	3'-phosphoadenylylsulfate reductase	-1.91144	-1.0405	0.544352	0
A1S_3132	succinylornithine transaminase	-1.61384	-1.03849	0.643487	0.239151
A1S_0233	type 4 fimbriae expression regulatory protein	-1.87677	-1.03449	0.551208	0
A1S_3048	hypothetical protein	-1.41196	-1.02994	0.72944	0.358493
A1S_0728	citrate-proton symporter (MFS superfamily)	-1.25909	-1.0299	0.817975	0.414286
A1S_0962	putative glutaminase	-1.88174	-1.02944	0.547067	0
A1S_0886	deoxyuridine 5'-triphosphate nucleotidohydrolase	-1.23969	-1.01955	0.822419	0.691904
A1S_2126	aconitate hydratase 2	-1.53323	-1.01487	0.66192	0.258451
A1S_0925	choline dehydrogenase	-1.40913	-1.01267	0.718649	0.358493
A1S_3238	phosphoribosylformimino-5-aminoimidazole carboxamide isomerase( EC:5.3.1.16 )	-1.64578	-1.00765	0.61226	0.239151
A1S_0402	putative very-long-chain acyl-CoA synthetase	-1.59778	-1.00571	0.62944	0.239151
A1S_3121	hypothetical protein	-1.44365	-1.00503	0.696173	0.358493
A1S_2451	Transcriptional regulator AsnC family	-1.62482	-1.00443	0.618178	0.239151
A1S_0462	putative phosphatase	-1.88888	-1.00413	0.531603	0
A1S_2215	CsuC	-2.19805	-1.0024	0.456041	0
A1S_0585	3-methyl-2-oxobutanoate hydroxymethyltransferase	-1.582	-1.00106	0.632782	0.258451
A1S_0433	transport protein Uup	-1.69214	-0.997161	0.589288	0.239151
A1S_2966	UDP-N-acetylmuramate:L-alanyl-gamma-D-glutamyl- meso-diaminopimelate ligase	-1.96675	-0.996823	0.506839	0
A1S_0521	hypothetical protein	-1.53831	-0.995314	0.647018	0.258451
A1S_0912	Ribosomal protein L22	-1.54119	-0.991471	0.643314	0.258451
A1S_2852	putative thiolase; putative acyl-CoA thiolase( EC:2.3.1.9 )	-1.66638	-0.989598	0.59386	0.239151
A1S_3286	putative inner membrane protein	-1.66662	-0.986813	0.592105	0.239151
A1S_2127	aconitate hydratase 2	-1.39377	-0.983187	0.705416	0.358493
A1S_3413	APC family aromatic amino acid transporter	-1.43007	-0.98265	0.687137	0.358493
A1S_3359	topoisomerase IV subunit B	-1.59446	-0.982317	0.616081	0.239151
A1S_2433	survival protein (acid phosphatase)	-1.26322	-0.981837	0.777249	0.414286
A1S_2537	putative LysR-type transcriptional regulator	-1.81107	-0.980409	0.541343	0.22018
A1S_0537	putative RND family drug transporter	-1.50302	-0.975938	0.649316	0.258451
A1S_1985	hypothetical protein	-1.34564	-0.968222	0.719523	0.414286
A1S_0046	putative virulence factor MviN family	-1.55278	-0.965405	0.621728	0.258451
A1S_0166	putative Rossmann-fold nucleotide-binding DNA uptake protein (Smf)	-1.42002	-0.96469	0.679351	0.358493
A1S_0135	hypothetical protein	-1.67971	-0.959569	0.571271	0.239151
A1S_2251	amidophosphoribosyltransferase( EC:2.4.2.14 )	-1.67777	-0.95937	0.571813	0.239151
A1S_0915	putative MFS transporter	-1.17502	-0.958818	0.816	0.691904
A1S_0586	3-methyl-2-oxobutanoate hydroxymethyltransferase	-1.5663	-0.958706	0.612083	0.258451
A1S_1764	putative transcriptional regulator	-1.48814	-0.958187	0.643881	0.258451
A1S_2880	putative signal peptide	-1.59052	-0.956078	0.601112	0.239151
A1S_3195	putative membrane protein ComM	-1.60963	-0.955035	0.593327	0.239151
A1S_1105	hypothetical protein	-1.41511	-0.954696	0.674642	0.358493
A1S_0048	FKBP-type peptidyl-prolyl cis-trans isomerase (rotamase)	-1.85477	-0.954546	0.514644	0
A1S_2791	threonine dehydratase	-1.45784	-0.953969	0.654372	0.358493
A1S_0618	hypothetical protein	-1.44354	-0.952655	0.659944	0.358493
A1S_2290	putative secretion pathway ATPase	-1.4453	-0.951124	0.658081	0.358493
A1S_0984	putative carbonic anhydrase	-1.35207	-0.950198	0.702773	0.414286
A1S_3004	hypothetical protein	-1.52204	-0.94958	0.623887	0.258451
A1S_2611	transport protein of outer membrane lipoproteins	-1.6498	-0.947865	0.574532	0.239151
A1S_3227	putative RNA binding protein	-1.58667	-0.94624	0.596369	0.239151
A1S_1146	site-specific DNA-methyltransferase	-1.31529	-0.944771	0.718298	0.414286
A1S_0916	dihydrodipicolinate synthetase	-1.47757	-0.94287	0.638123	0.258451
A1S_2472	putative transport protein	-1.37068	-0.941873	0.687159	0.358493
A1S_2821	putative alkylphosphonate uptake protein (PhnA) in phosphonate metabolism	-0.877747	-0.940233	1.07119	2.79729
A1S_3372	putative short-chain dehydrogenase	-1.6936	-0.93952	0.554749	0.239151
A1S_0523	putative 3-hydroxylacyl-(acyl carrier protein) dehydratase	-1.34207	-0.937621	0.698641	0.414286
A1S_2427	putative transporter	-1.65696	-0.937565	0.565834	0.239151
A1S_0616	secretion protein XcpR	-1.49823	-0.937534	0.625759	0.258451
A1S_0038	putative transcriptional regulator	-1.37495	-0.937443	0.6818	0.358493
A1S_0367	glutathione-regulated potassium-efflux system protein (K(+)/H(+) antiporter)	-1.34232	-0.931627	0.694043	0.414286
A1S_2714	succinate dehydrogenase iron-sulfur subunit( EC:1.3.5.1 )	-1.57568	-0.931136	0.590943	0.258451
A1S_0522	hypothetical protein	-1.14407	-0.927999	0.811135	1.14351
A1S_0042	ribonuclease PH( EC:2.7.7.56 )	-1.49118	-0.921276	0.617818	0.258451
A1S_2789	putative metallopeptidase	-1.73078	-0.917032	0.529836	0.22018
A1S_0568	pyridine nucleotide transhydrogenase beta subunit	-1.31646	-0.916616	0.696275	0.414286
A1S_0164	hypothetical protein	-1.64644	-0.915018	0.555755	0.239151
A1S_1765	hypothetical protein	-1.60601	-0.914919	0.569686	0.239151
A1S_0007	putative transport protein	-1.66098	-0.914319	0.550469	0.239151
A1S_1717	transcriptional regulator GntR family	-1.35596	-0.913817	0.673928	0.414286
A1S_1334	Iron-sulfur-dependent L-serine dehydratase single chain form	-1.59987	-0.912613	0.570428	0.239151
A1S_0291	hypothetical protein	-1.43851	-0.912407	0.634273	0.358493
A1S_2586	deoxyguanosinetriphosphate triphosphohydrolase	-1.68213	-0.910836	0.541477	0.239151
A1S_1233	hypothetical protein	-1.46159	-0.910222	0.622763	0.358493
A1S_3270	putative permease	-1.6834	-0.908678	0.539786	0.239151
A1S_0756	NADH dehydrogenase I chain F( EC:1.6.99.5 )	-1.28815	-0.908387	0.705189	0.414286
A1S_1072	hypothetical protein	-1.8355	-0.907842	0.494603	0
A1S_2836	putative transporter	-1.2208	-0.907785	0.743596	0.691904
A1S_2664	chaperone Hsp60	-0.910749	-0.907321	0.996236	2.79729
A1S_1828	putative transcriptional regulator MerR family	-1.28112	-0.904615	0.706113	0.414286
A1S_2441	adenylosuccinate lyase	-1.48103	-0.903834	0.610275	0.258451
A1S_3109	dehydroshikimate reductase NAD(P)-binding	-1.47596	-0.903383	0.612064	0.258451
A1S_0587	pantoate--beta-alanine ligase( EC:6.3.2.1 )	-1.58252	-0.902692	0.570415	0.258451
A1S_0519	hypothetical protein	-1.43858	-0.90246	0.627327	0.358493
A1S_0027	alkanesulfonate transport protein	-1.21744	-0.900037	0.739286	0.691904
A1S_0059	putative glycosyltransferase	-1.38385	-0.899606	0.650073	0.358493
A1S_3386	phosphoserine phosphatase	-1.41725	-0.899536	0.634704	0.358493
A1S_2979	tRNA modification GTPase	-1.68022	-0.899317	0.535238	0.239151
A1S_1441	putative signal peptide	-1.6646	-0.898407	0.539715	0.239151
A1S_1415	transcriptional regulator	-1.65612	-0.898219	0.542363	0.239151
A1S_3354	Xanthine/uracil permease family	-1.20007	-0.896232	0.746816	0.691904
A1S_0069	L-lactate dehydrogenase FMN linked( EC:1.1.2.3 )	-1.10802	-0.889396	0.802693	1.14351
A1S_3451	putative uracil transport protein (NCS2 family)	-1.33311	-0.889389	0.667154	0.414286
A1S_3256	Enhancing lycopene biosynthesis protein 2	-1.57388	-0.888834	0.56474	0.258451
A1S_0429	glutamate:aspartate symport protein (DAACS family)	-1.30318	-0.886902	0.680568	0.414286
A1S_3200	phospho-N-acetylmuramoyl-pentapeptide transferase	-1.59518	-0.883201	0.553669	0.239151
A1S_2701	putative amino acid transport protein (APC family)	-1.17043	-0.879071	0.751066	0.691904
A1S_1339	Phenylacetate-CoA oxygenase PaaJ subunit	-1.38333	-0.878892	0.635347	0.358493
A1S_1145	putative Cro protein	-1.23369	-0.87807	0.711744	0.691904
A1S_3243	putative cold shock protein	-1.44753	-0.876961	0.605833	0.358493
A1S_0134	pirin-related protein	-1.54527	-0.876232	0.567041	0.258451
A1S_2295	putative transcriptional regulator	-1.48554	-0.872522	0.587344	0.258451
A1S_2612	transport protein of outer membrane lipoproteins	-1.38887	-0.872021	0.627864	0.358493
A1S_0755	NADH dehydrogenase I chain E	-1.24683	-0.871271	0.698788	0.691904
A1S_3447	putative RND family drug transporter	-1.1316	-0.870086	0.768896	1.14351
A1S_1449	transcriptional regulatory protein	-1.25299	-0.869434	0.693888	0.414286
A1S_1452	arsenate reductase	-1.00843	-0.868502	0.861242	1.8112
A1S_2643	oxidoreductase short chain dehydrogenase/reductase family	-1.32052	-0.868481	0.657683	0.414286
A1S_1115	vanillate O-demethylase oxidoreductase	-1.05624	-0.868406	0.822166	1.8112
A1S_2008	DNA repair protein	-1.57308	-0.867543	0.551493	0.258451
A1S_3381	AnkB protein	-1.59534	-0.865829	0.542722	0.239151
A1S_0536	macrolide transport protein	-1.50549	-0.86554	0.574922	0.258451
A1S_3037	putative ribonuclease (Rbn)	-1.47281	-0.865528	0.58767	0.358493
A1S_0535	putative RND family drug transporter	-1.46499	-0.864653	0.590209	0.358493
A1S_2068	putative benzoate membrane transport protein	-1.20673	-0.864638	0.716514	0.691904
A1S_0518	hypothetical protein	-1.50961	-0.861051	0.570379	0.258451
A1S_1005	putative hemolysin-related protein	-1.55607	-0.860027	0.552691	0.258451
A1S_3440	putative transport protein (MFS superfamily)	-1.29287	-0.859924	0.665127	0.414286
A1S_0799	DNA ligase( EC:6.5.1.2 )	-1.6705	-0.858634	0.513997	0.239151
A1S_0461	hypothetical protein	-1.51584	-0.856992	0.565359	0.258451
A1S_1836	hypothetical protein	-1.47419	-0.856885	0.581259	0.258451
A1S_1093	Arginine/ornithine N-succinyltransferase beta subunit	-1.64543	-0.856656	0.520629	0.239151
A1S_3233	hypothetical protein	-1.56363	-0.856277	0.547622	0.258451
A1S_1898	enolase( EC:4.2.1.11 )	-1.3843	-0.855732	0.618168	0.358493
A1S_3244	putative homoserine kinase (ThrB)	-1.88543	-0.854392	0.453155	0
A1S_3311	hypothetical protein	-1.29024	-0.852142	0.66045	0.414286
A1S_1139	putative signal peptide	-1.02566	-0.850734	0.829448	1.8112
A1S_1091	succinylornithine transaminase (carbon starvation protein C)	-1.31448	-0.849963	0.646617	0.414286
A1S_1796	aldehyde dehydrogenase	-1.40331	-0.848003	0.604288	0.358493
A1S_2353	Dipeptide/tripeptide permease	-1.38599	-0.847606	0.611552	0.358493
A1S_0181	transcriptional regulator SoxR-family	-1.45102	-0.847549	0.584104	0.358493
A1S_0324	putative tRNA/rRNA methyltransferase	-1.45584	-0.846883	0.581716	0.358493
A1S_0110	hypothetical protein	-1.35847	-0.846871	0.6234	0.358493
A1S_3411	putative GTPases (G3E family)	-1.2541	-0.846339	0.674858	0.414286
A1S_0323	hypothetical protein	-1.12646	-0.844035	0.749281	1.14351
A1S_2370	uroporphyrinogen decarboxylase( EC:4.1.1.37 )	-1.4603	-0.84295	0.577243	0.358493
A1S_1946	1-phosphofructokinase	-1.53626	-0.842415	0.548356	0.258451
A1S_1538	transporter sodium-dicarboxylate symporter family	-1.23996	-0.841048	0.678287	0.691904
A1S_0567	pyridine nucleotide transhydrogenase (proton pump) alpha subunit (part2)	-1.15064	-0.838645	0.728849	0.691904
A1S_2525	putative serine protease	-1.37691	-0.837526	0.608265	0.358493
A1S_0725	hypothetical protein	-1.28893	-0.83651	0.648998	0.414286
A1S_2429	putative ATP-dependent protease	-1.35891	-0.834567	0.614143	0.358493
A1S_2917	hypothetical protein	-1.38255	-0.832715	0.602305	0.358493
A1S_2688	transcription elongation factor	-1.13918	-0.829372	0.728043	1.14351
A1S_0351	hypothetical protein	-1.32992	-0.829077	0.623404	0.414286
A1S_1536	putative nucleoprotein/polynucleotide-associated enzyme	-0.821308	-0.82828	1.00849	4.04095
A1S_3054	putative monooxygenase flavin-binding family	-1.18149	-0.827788	0.700627	0.691904
A1S_3433	putative peptidase	-1.20736	-0.82663	0.684659	0.691904
A1S_0293	putative signal peptide	-1.42706	-0.825487	0.578454	0.358493
A1S_2588	holliday junction helicase subunit B	-1.53269	-0.82487	0.538186	0.258451
A1S_0398	putative short-chain dehydrogenase	-1.32659	-0.823084	0.620449	0.414286
A1S_0245	UDP-N-acetylmuramoylalanine-D-glutamate ligase	-1.24059	-0.820946	0.661736	0.691904
A1S_0538	putative RND family drug transporter	-1.38199	-0.820941	0.59403	0.358493
A1S_0097	hypothetical protein	-1.00199	-0.820598	0.818966	1.8112
A1S_1511	biotin synthase( EC:2.8.1.6 )	-1.35152	-0.818876	0.605893	0.414286
A1S_1665	hypothetical protein	-1.37468	-0.81884	0.595659	0.358493
A1S_2428	putative ATP-dependent protease	-1.52829	-0.818259	0.535408	0.258451
A1S_1679	putative signal peptide	-1.1711	-0.817731	0.69826	0.691904
A1S_3289	putative integral membrane protein	-1.56044	-0.816258	0.523094	0.258451
A1S_3434	hypothetical protein	-1.0447	-0.814908	0.780041	1.8112
A1S_2712	succinate dehydrogenase hydrophobic subunit	-1.43854	-0.814184	0.565978	0.358493
A1S_0096	alanine racemase 2 PLP-binding, catabolic	-0.882301	-0.813552	0.92208	2.79729
A1S_1045	Co/Zn/Cd efflux system	-1.49663	-0.812695	0.543017	0.258451
A1S_0946	hypothetical protein	-1.28239	-0.810773	0.632236	0.414286
A1S_0219	ammonium transport protein (Amt family)	-0.935585	-0.809068	0.864772	2.79729
A1S_0766	putative cold shock protein	-1.19778	-0.808099	0.674664	0.691904
A1S_2298	SMR family efflux pump	-1.21277	-0.807573	0.665891	0.691904
A1S_0390	putative type III effector	-1.02615	-0.807323	0.786751	1.8112
A1S_2550	Tn7 transposase A	-1.11225	-0.806492	0.725103	1.14351
A1S_0794	hypothetical protein	-1.18766	-0.805799	0.678478	0.691904
A1S_1175	phage integrase	-1.10562	-0.805416	0.728477	1.14351
A1S_3399	VirP protein	-1.45064	-0.802829	0.553431	0.358493
A1S_0584	2-amino-4-hydroxy-6- hydroxymethyldihydropteridine pyrophosphokinase	-1.24539	-0.801883	0.643883	0.691904
A1S_3135	putative APC family S-methylmethionine transporter (MmuP)	-1.23999	-0.799663	0.644892	0.691904
A1S_0329	type 4 fimbrial biogenesis protein	-1.1582	-0.79869	0.689598	0.691904
A1S_1454	transmembrane arsenate pump protein	-0.955917	-0.796211	0.832929	2.79729
A1S_2817	NolF secretion protein	-1.39324	-0.796199	0.571473	0.358493
A1S_0321	recombination and DNA repair protein	-1.32569	-0.795956	0.600409	0.414286
A1S_3156	hypothetical protein	-1.49201	-0.795223	0.532988	0.258451
A1S_3011	putative transcriptional regulator	-1.25656	-0.793384	0.631392	0.414286
A1S_1161	hypothetical protein	-1.15558	-0.791309	0.684772	0.691904
A1S_0825	aspartate 1-decarboxylase precursor	-1.17333	-0.789216	0.672632	0.691904
A1S_2471	putative epimerase	-1.34718	-0.789074	0.585725	0.414286
A1S_0531	putative GTPase	-1.51135	-0.785279	0.519587	0.258451
A1S_0483	phosphogluconate dehydratase( EC:4.2.1.12 )	-1.13926	-0.785081	0.689113	1.14351
A1S_1582	transcriptional regulator Cro/CI family	-1.1263	-0.782189	0.694478	1.14351
A1S_0066	hypothetical protein	-1.56354	-0.781646	0.499921	0.258451
A1S_1062	putative FMN oxidoreductase	-1.01164	-0.781089	0.772099	1.8112
A1S_0494	putative glycosyl transferase	-0.996866	-0.780437	0.78289	1.8112
A1S_0235	sensor protein	-1.30765	-0.779923	0.596432	0.414286
A1S_1795	Dihydroxy-acid dehydratase	-1.35467	-0.776116	0.57292	0.414286
A1S_3439	aldehyde reductase( EC:1.1.1.274 )	-1.3772	-0.775104	0.562813	0.358493
A1S_3254	potassium transport system low affinity (KUP family)	-1.24775	-0.774755	0.620921	0.691904
A1S_3133	bifunctional N-succinyldiaminopimelate-aminotransferase/acetylornithine transaminase protein	-1.18046	-0.773243	0.655037	0.691904
A1S_1280	transcriptional regulator DUF24 family	-1.00018	-0.773122	0.772983	1.8112
A1S_3198	23S ribosomal RNA G745 methyltransferase	-1.22112	-0.76967	0.6303	0.691904
A1S_1084	Glycine/D-amino acid oxidases (deaminating)	-1.14551	-0.765757	0.668482	1.14351
A1S_0270	putative general secretion pathway protein	-1.28293	-0.76494	0.596243	0.414286
A1S_0566	pyridine nucleotide transhydrogenase (proton pump) alpha subunit (part1)	-1.15999	-0.763885	0.658528	0.691904
A1S_1050	putative signal peptide	-1.27184	-0.762182	0.599277	0.414286
A1S_2528	thymidylate kinase	-1.18928	-0.761182	0.640034	0.691904
A1S_0290	hypothetical protein	-1.29783	-0.759811	0.585448	0.414286
A1S_0485	high-affinity gluconate permease (GntP family)	-1.30117	-0.759556	0.583748	0.414286
A1S_3157	hypothetical protein	-1.29235	-0.759101	0.58738	0.414286
A1S_2294	hypothetical protein	-1.09101	-0.758063	0.694824	1.14351
A1S_0180	hypothetical protein	-1.30674	-0.757677	0.579822	0.414286
A1S_2613	transport protein of outer membrane lipoproteins	-1.22478	-0.755383	0.616749	0.691904
A1S_3460	putative glutathione S-transferase	-1.30321	-0.753793	0.578413	0.414286
A1S_0793	putative transcriptional regulator	-1.11973	-0.753254	0.672709	1.14351
A1S_1137	adenosine deaminase	-0.990875	-0.752695	0.759626	1.8112
A1S_3110	hypothetical protein	-1.25511	-0.752468	0.599522	0.414286
A1S_0060	hypothetical protein	-1.10224	-0.751388	0.681694	1.14351
A1S_3268	hypothetical protein	-1.43051	-0.749457	0.52391	0.358493
A1S_3290	EsvF2	-1.3044	-0.748898	0.574131	0.414286
A1S_1518	putative suppressor of F exclusion of phage T7	-1.38649	-0.748239	0.539665	0.358493
A1S_1418	MFS permease	-1.25434	-0.747693	0.596085	0.414286
A1S_3422	hypothetical protein	-1.52808	-0.747071	0.488895	0.258451
A1S_2645	hypothetical repressor protein	-1.32966	-0.746909	0.56173	0.414286
A1S_0492	beta-N-acetyl-D-glucosaminidase( EC:3.2.1.52 )	-1.41864	-0.746326	0.526084	0.358493
A1S_1945	phosphotransferase system fructose-specific EI/HPr/EIIA components	-1.35628	-0.746118	0.550121	0.414286
A1S_0393	putative acyl-CoA dehydrogenase	-1.1115	-0.741979	0.667549	1.14351
A1S_1537	hypothetical protein	-0.980401	-0.740598	0.755404	1.8112
A1S_1416	Negative transcriptional regulator	-1.49582	-0.739223	0.494191	0.258451
A1S_1140	RNAse HII( EC:3.1.26.4 )	-0.888044	-0.738919	0.832075	2.79729
A1S_3131	arginine succinyltransferase( EC:2.3.1.109 )	-1.234	-0.738407	0.598387	0.691904
A1S_0163	hypothetical protein	-1.253	-0.73774	0.588779	0.414286
A1S_2705	hypothetical protein	-1.07621	-0.737503	0.685278	1.14351
A1S_2347	hypothetical protein	-1.06375	-0.737178	0.693	1.14351
A1S_0129	hypothetical protein	-1.35256	-0.737085	0.544954	0.414286
A1S_0855	dioxygenase beta subunit	-1.0703	-0.736496	0.688119	1.14351
A1S_3445	putative RND family cation/multidrug efflux pump	-1.03316	-0.736025	0.712402	1.8112
A1S_1551	chromosome partitioning protein	-1.27296	-0.734605	0.577084	0.414286
A1S_1042	hypothetical protein	-0.9782	-0.734446	0.750813	1.8112
A1S_0968	putative phthalate transporter	-0.982867	-0.733487	0.746273	1.8112
A1S_3398	Glutamate racemase	-1.46089	-0.731018	0.500391	0.358493
A1S_0682	RNA polymerase sigma-54 factor	-1.21505	-0.730866	0.601513	0.691904
A1S_3450	putative uracil transport protein (NCS2 family)	-1.0801	-0.730339	0.676179	1.14351
A1S_0049	protein tyrosine kinase	-1.42583	-0.728527	0.510951	0.358493
A1S_1247	putative O-methyltransferase protein	-1.02407	-0.728458	0.711336	1.8112
A1S_1191	aspartate carbamoyltransferase non-catalytic chain	-1.0499	-0.727264	0.692701	1.8112
A1S_1117	vanillate transporter (MFS superfamily)	-0.982343	-0.726778	0.739841	1.8112
A1S_0752	NADH dehydrogenase I chain A	-1.21095	-0.726677	0.60009	0.691904
A1S_3446	putative RND family cation/multidrug efflux pump	-0.944364	-0.725618	0.768367	2.79729
A1S_0316	putative transcriptional regulator	-1.36719	-0.724607	0.529999	0.358493
A1S_0014	tyrosyl-tRNA synthetase	-1.34371	-0.724137	0.53891	0.414286
A1S_1068	argininosuccinate synthetase	-1.15716	-0.724135	0.625784	0.691904
A1S_1136	putative transporter	-1.13809	-0.722637	0.634957	1.14351
A1S_0897	twitching motility protein	-1.25737	-0.720863	0.573308	0.414286
A1S_0611	putative integral membrane resistance protein	-1.3091	-0.718434	0.548799	0.414286
A1S_0767	Excalibur	-0.880717	-0.718096	0.815353	2.79729
A1S_0320	hypothetical protein	-1.30913	-0.717996	0.548453	0.414286
A1S_2648	hypothetical protein	-0.975411	-0.71796	0.736058	1.8112
A1S_2729	outer-membrane lipoproteins carrier protein	-1.04823	-0.717907	0.684876	1.8112
A1S_3306	putative sulfonate monooxygenase (MsuD)	-0.958552	-0.717653	0.748684	2.79729
A1S_1419	anti-sigm factor ChrR	-1.17623	-0.717263	0.609801	0.691904
A1S_3214	cation efflux system protein	-1.02029	-0.716865	0.702611	1.8112
A1S_0896	twitching motility protein	-1.22228	-0.716846	0.586481	0.691904
A1S_0373	apolipoprotein N-acyltransferase copper homeostasis protein	-1.37873	-0.712909	0.517077	0.358493
A1S_3383	D-tyrosyl tRNA(tyr) deacylase	-0.998697	-0.712215	0.713144	1.8112
A1S_2897	UDP-N-acetylglucosamine 2-epimerase( EC:5.1.3.14 )	-0.98274	-0.712032	0.724537	1.8112
A1S_3095	ATP-dependent DNA helicase	-1.20086	-0.71193	0.592851	0.691904
A1S_2946	hypothetical protein	-1.34741	-0.711128	0.527774	0.414286
A1S_0608	acetyl-coenzyme A carboxylase carboxyl transferase (alpha subunit)( EC:6.4.1.2 )	-1.51263	-0.709945	0.469343	0.258451
A1S_0994	rubredoxin reductase	-1.17527	-0.709847	0.603988	0.691904
A1S_3136	hypothetical protein	-1.01421	-0.707436	0.697524	1.8112
A1S_0941	Enoyl-CoA hydratase/isomerase	-1.48445	-0.707095	0.476333	0.258451
A1S_1015	urease accessory protein	-0.963367	-0.706548	0.733416	2.79729
A1S_2430	putative ATP-dependent protease	-0.976522	-0.705579	0.722543	1.8112
A1S_0348	2-octaprenylphenol hydroxylase of ubiquinone biosynthetic pathway	-1.51026	-0.704896	0.466738	0.258451
A1S_1964	putative signal peptide	-1.04929	-0.703508	0.670461	1.8112
A1S_2134	putative ubiquinone biosynthesis protein	-1.13931	-0.703051	0.617086	1.14351
A1S_2869	acetylCoA carboxylase beta subunit	-1.3746	-0.703025	0.511438	0.358493
A1S_2974	hypoxanthine phosphoribosyltransferase	-0.961077	-0.702353	0.730798	2.79729
A1S_1371	transcriptional regulator LysR family	-1.27942	-0.699617	0.546823	0.414286
A1S_0200	inorganic pyrophosphatase( EC:3.6.1.1 )	-1.00252	-0.699011	0.697256	1.8112
A1S_2516	pyridoxal phosphate biosynthetic protein	-0.951892	-0.699008	0.734335	2.79729
A1S_1993	regulatory protein GntR HTH	-1.27434	-0.696525	0.546576	0.414286
A1S_3269	hypothetical protein	-1.34308	-0.695684	0.517978	0.414286
A1S_0073	putative carboxyphosphonoenolpyruvate phosphonomutase or putative methylisocitrate lyase (PrpB)( EC:4.1.3.30 )	-0.904449	-0.694199	0.767537	2.79729
A1S_3187	3-dehydroquinate synthase( EC:4.2.3.4 )	-1.16757	-0.693037	0.593573	0.691904
A1S_0068	L-lactate utilization transcriptional repressor (GntR family)	-1.1683	-0.691644	0.592008	0.691904
A1S_0614	putative small conductance mechanosensitive ion channel	-1.2854	-0.690801	0.537423	0.414286
A1S_3457	16S rRNA m5C967 SAM-dependent methyltransferase	-1.21294	-0.690685	0.569433	0.691904
A1S_1078	hypothetical protein	-0.983574	-0.688988	0.700494	1.8112
A1S_0024	putative MTA/SAH nucleosidase	-0.994595	-0.6886	0.692343	1.8112
A1S_1466	glutaminase-asparaginase( EC:3.5.1.38 )	-0.948197	-0.687994	0.725582	2.79729
A1S_0399	putative transcriptional regulator (LysR family)	-1.13132	-0.687299	0.607522	1.14351
A1S_0973	D-serine deaminase (dehydratase)( EC:4.3.1.18 )	-1.23126	-0.686671	0.557698	0.691904
A1S_0713	quinolinate synthetase A	-1.34121	-0.686397	0.511776	0.414286
A1S_0569	dehydrogenase/reductase	-1.18368	-0.685714	0.579307	0.691904
A1S_1001	ATP-sulfurylase subunit 1( EC:2.7.7.4 )	-1.05106	-0.685471	0.652173	1.8112
A1S_2813	twitching motility protein	-1.16285	-0.684906	0.588991	0.691904
A1S_0189	hypothetical protein	-1.05441	-0.684829	0.649491	1.8112
A1S_0555	hypothetical protein	-1.22857	-0.681845	0.554992	0.691904
A1S_0026	alkanesulfonate transport protein	-1.14936	-0.68171	0.593121	1.14351
A1S_0927	NAD+-dependent betaine aldehyde dehydrogenase( EC:1.2.1.8 )	-0.927538	-0.681582	0.73483	2.79729
A1S_0486	thermoresistant gluconokinase	-1.18003	-0.680754	0.576897	0.691904
A1S_0754	NADH dehydrogenase I chain CD	-1.00444	-0.680532	0.677525	1.8112
A1S_0262	porphobilinogen deaminase	-1.3367	-0.679719	0.508505	0.414286
A1S_1076	transcription regulator LysR family	-0.94448	-0.678614	0.718506	2.79729
A1S_0100	putative transcriptional regulator (LysR family)	-1.04007	-0.67827	0.652137	1.8112
A1S_3285	hypothetical protein	-1.19649	-0.67681	0.565661	0.691904
A1S_1417	putative amino-acid acetyltransferase	-1.33244	-0.676381	0.507627	0.414286
A1S_3221	putative transport protein	-1.04736	-0.675943	0.645381	1.8112
A1S_2515	putative tRNA hydroxylase	-0.847264	-0.674204	0.795743	4.04095
A1S_2702	putative alcohol dehydrogenase	-1.11819	-0.671978	0.600952	1.14351
A1S_2658	heat shock protein	-1.06866	-0.670705	0.627614	1.14351
A1S_0308	beta-hydroxylase	-1.17179	-0.669718	0.571535	0.691904
A1S_1070	24-dienoyl-CoA reductase( EC:1.3.1.34 )	-0.927916	-0.669454	0.721459	2.79729
A1S_1904	hypothetical protein	-1.12446	-0.668518	0.594526	1.14351
A1S_0795	hypothetical protein	-0.983579	-0.667462	0.678605	1.8112
A1S_0062	putative UTP-glucose-1-phosphate uridylyltransferase( EC:2.7.7.9 )	-1.16055	-0.663325	0.571558	0.691904
A1S_1111	enoyl-CoA hydratase/lyase	-0.846801	-0.662953	0.78289	4.04095
A1S_0440	hypothetical protein	-1.235	-0.662715	0.536611	0.691904
A1S_0849	Tartrate dehydrogenase( EC:1.1.1.93 )	-1.02807	-0.661524	0.643463	1.8112
A1S_0528	protein exporting molecular chaperone	-1.02284	-0.661444	0.646676	1.8112
A1S_3201	phospho-N-acetylmuramoyl-pentapeptide transferase	-1.11236	-0.661217	0.594426	1.14351
A1S_0232	type 4 fimbriae expression regulatory protein	-0.912519	-0.661049	0.724422	2.79729
A1S_0383	hypothetical protein	-1.2321	-0.660477	0.536058	0.691904
A1S_2630	putative LysE family transporter	-1.14557	-0.659803	0.575962	1.14351
A1S_3314	xenobiotic reductase	-1.25113	-0.659714	0.527296	0.414286
A1S_2971	putative vanillate O-demethylase oxygenase subunit	-1.21639	-0.659595	0.542255	0.691904
A1S_0362	putative magnesium Mg(2+)/cobalt Co(2+) transport protein	-1.10141	-0.658907	0.598238	1.14351
A1S_2479	putative D-ala-D-ala-carboxypeptidase penicillin-binding protein	-1.07323	-0.658515	0.613582	1.14351
A1S_2109	peptidyl-prolyl cis-trans isomerase precursor	-0.876258	-0.656023	0.748664	2.79729
A1S_0747	ribonucleoside diphosphate reductase alpha subunit	-0.877718	-0.655779	0.747141	2.79729
A1S_0080	beta-ketoacyl-ACP synthase I	-1.10597	-0.652227	0.589734	1.14351
A1S_2176	alanine racemase 1	-1.13135	-0.65188	0.576194	1.14351
A1S_2609	putative lipid A biosynthesis lauroyl acyltransferase	-1.07972	-0.650386	0.602366	1.14351
A1S_2967	hypothetical protein	-0.874112	-0.650005	0.743618	2.79729
A1S_2011	biotin carboxylase (A subunit of acetyl-CoA carboxylase)( EC:6.3.4.14 )	-1.1298	-0.649189	0.574604	1.14351
A1S_2040	putative phage integrase	-1.20762	-0.645952	0.534896	0.691904
A1S_3022	hypothetical protein	-0.919436	-0.645469	0.702027	2.79729
A1S_0926	choline dehydrogenase	-0.90208	-0.645055	0.715075	2.79729
A1S_2157	putative signal peptide	-1.06898	-0.644084	0.60252	1.14351
A1S_1639	peptidyl-prolyl cis-trans isomerase precursor	-1.19283	-0.642957	0.539017	0.691904
A1S_1974	ribosome releasing factor	-1.048	-0.642834	0.613393	1.8112
A1S_0515	histidine ammonia-lyase protein	-1.16431	-0.642265	0.551627	0.691904
A1S_3319	pyridoxamine 5'-phosphate oxidase( EC:1.4.3.5 )	-1.23395	-0.640985	0.519458	0.691904
A1S_1285	ABC transporter related( EC:3.6.3.25 )	-1.14293	-0.640698	0.560573	1.14351
A1S_3276	hypothetical protein	-0.996243	-0.640597	0.643013	1.8112
A1S_2866	hypothetical protein	-1.01406	-0.64	0.631127	1.8112
A1S_3111	putative acyl-CoA dehydrogenase	-0.861339	-0.638089	0.740811	4.04095
A1S_0862	hypothetical protein	-1.16588	-0.637809	0.54706	0.691904
A1S_2811	chemotactic signal transduction system component	-1.02116	-0.637592	0.624382	1.8112
A1S_1496	hypothetical protein	-1.0956	-0.636013	0.580514	1.14351
A1S_2738	hypothetical protein	-0.881503	-0.635291	0.72069	2.79729
A1S_0424	putative L-asparaginase I (AnsA)	-1.02257	-0.635228	0.621209	1.8112
A1S_0382	ferrochelatase	-1.10399	-0.633666	0.573979	1.14351
A1S_1130	Pirin-like:Cupin 2 barrel	-0.856652	-0.632322	0.738132	4.04095
A1S_1580	integrase	-1.20522	-0.632196	0.52455	0.691904
A1S_0458	thymidylate synthase	-1.13614	-0.632157	0.556409	1.14351
A1S_2898	hypothetical protein	-1.05226	-0.631067	0.599728	1.8112
A1S_2838	lysine-specific permease	-0.867398	-0.630145	0.726477	2.79729
A1S_1225	Peptidase S24 S26A and S26B	-0.9932	-0.629343	0.633652	1.8112
A1S_0510	putative acyl carrier protein (ACP)	-0.833692	-0.629031	0.754512	4.04095
A1S_0366	heat shock protein Hsp33	-1.00161	-0.628759	0.627746	1.8112
A1S_2587	holliday junction helicase subunit A	-1.29314	-0.628304	0.485874	0.414286
A1S_0949	putative dioxygenase	-1.03719	-0.627273	0.604784	1.8112
A1S_0394	putative acyl-CoA dehydrogenase	-0.858441	-0.626588	0.729915	4.04095
A1S_0191	hypothetical protein	-0.956974	-0.626215	0.65437	2.79729
A1S_1148	hypothetical protein	-1.09939	-0.626116	0.569513	1.14351
A1S_0961	peptide deformylase 2( EC:3.5.1.88 )	-0.959585	-0.625902	0.652263	2.79729
A1S_0698	putative anhydratase	-1.05726	-0.625512	0.591633	1.8112
A1S_0517	hypothetical protein	-1.13695	-0.625177	0.549871	1.14351
A1S_0596	putative transporter	-0.988806	-0.624154	0.631219	1.8112
A1S_0272	hypothetical protein	-1.1794	-0.62258	0.527881	0.691904
A1S_3435	3-methyl-adenine DNA glycosylase I( EC:3.2.2.20 )	-1.04036	-0.621919	0.597791	1.8112
A1S_2010	biotin carboxyl carrier protein of acetyl-CoA carboxylase (BCCP)	-1.20347	-0.621908	0.51676	0.691904
A1S_0863	beta-ketoacyl-ACP synthase I	-1.16449	-0.621779	0.533948	0.691904
A1S_2342	hypothetical protein	-1.16614	-0.621528	0.532978	0.691904
A1S_0723	L-carnitine dehydrogenase	-0.988824	-0.621324	0.628346	1.8112
A1S_1860	ring hydroxylating dioxygenase Rieske (2Fe-2S) protein	-0.999492	-0.620753	0.621069	1.8112
A1S_3456	methionyl-tRNA formyltransferase( EC:2.1.2.9 )	-1.13036	-0.618493	0.547166	1.14351
A1S_2361	hypothetical protein	-0.86481	-0.617658	0.714213	4.04095
A1S_0047	FKBP-type 22KD peptidyl-prolyl cis-trans isomerase (rotamase)	-1.10275	-0.617451	0.55992	1.14351
A1S_1103	putative transcriptional regulator (GntR family)	-0.997397	-0.616656	0.618265	1.8112
A1S_2912	queuine tRNA-ribosyltransferase( EC:2.4.2.29 )	-0.836934	-0.615844	0.735834	4.04095
A1S_2265	thiamine biosynthesis protein thiazole moiety	-0.993713	-0.615267	0.61916	1.8112
A1S_1124	transcriptional regulator AraC family	-0.8702	-0.615036	0.706775	2.79729
A1S_1182	cyclic AMP receptor protein	-1.06252	-0.614656	0.578487	1.14351
A1S_2956	esterase	-1.08287	-0.614634	0.567599	1.14351
A1S_1980	ornithine carbamoyltransferase( EC:2.1.3.3 )	-0.900214	-0.614147	0.682223	2.79729
A1S_2853	putative 3-hydroxybutyryl-CoA epimerase	-0.848373	-0.613205	0.722801	4.04095
A1S_2862	preprotein translocase secretion protein of IISP family	-0.963132	-0.612452	0.635896	2.79729
A1S_3448	putative transcriptional regulator	-1.08494	-0.609565	0.561843	1.14351
A1S_0478	putative signal peptide	-1.03449	-0.608652	0.588362	1.8112
A1S_2302	ABC Lysine-arginine-ornithine transporter periplasmic ligand binding protein	-1.08896	-0.608488	0.558779	1.14351
A1S_2419	elongation factor P	-0.865075	-0.607228	0.701936	4.04095
A1S_2397	MoeA	-0.820686	-0.606852	0.739444	4.04095
A1S_2703	hypothetical protein	-1.08354	-0.60455	0.55794	1.14351
A1S_2197	putative transcriptional regulator protein TetR family	-0.931543	-0.602503	0.64678	2.79729
A1S_2894	aspartyl-tRNA synthetase	-0.946244	-0.601809	0.635998	2.79729
A1S_0216	look this up	-1.08254	-0.601249	0.555406	1.14351
A1S_0037	alkali-inducible disulfide interchange protein	-1.03978	-0.60104	0.578045	1.8112
A1S_2069	putative magesium transporter transmembrane protein	-1.10965	-0.600051	0.540759	1.14351
A1S_0359	putative beta-lactamase	-0.94778	-0.599657	0.632696	2.79729
A1S_1192	aspartate carbamoyltransferase non-catalytic chain	-1.01832	-0.59938	0.588598	1.8112
A1S_3271	putative transcriptional regulator (LysR family)	-1.12787	-0.598431	0.530587	1.14351
A1S_2493	putative 2-nitropropane dioxygenase	-0.855748	-0.595512	0.695897	4.04095
A1S_2819	prolyl-tRNA synthetase	-1.00066	-0.595442	0.595051	1.8112
A1S_0908	RND family multidrug resistance secretion protein	-0.956934	-0.59413	0.620868	2.79729
A1S_2504	excinuclease ABC subunit B	-0.83049	-0.593518	0.71466	4.04095
A1S_2963	phosphoribosylaminoimidazole carboxylase ATPase subunit	-0.956622	-0.593222	0.620122	2.79729
A1S_0266	hypothetical protein	-1.0922	-0.592309	0.542306	1.14351
A1S_0234	type 4 fimbriae expression regulatory protein	-1.01714	-0.591578	0.581609	1.8112
A1S_1264	putative class A beta-lactamase	-0.971505	-0.591573	0.608924	1.8112
A1S_3263	putative cytoplasmic protein	-0.835589	-0.590899	0.707165	4.04095
A1S_0031	N-alpha-acetylglutamate synthase( EC:2.3.1.1 )	-1.19979	-0.590052	0.491795	0.691904
A1S_0883	putative phospholipid/glycerol acyltransferase	-0.996978	-0.589947	0.591735	1.8112
A1S_2432	lipoprotein precursor	-1.12149	-0.589839	0.525942	1.14351
A1S_2973	guanine deaminase	-1.0193	-0.589576	0.578411	1.8112
A1S_1226	hypothetical protein	-1.02347	-0.585196	0.571774	1.8112
A1S_0322	hypothetical protein	-1.00437	-0.584155	0.581612	1.8112
A1S_3033	hypothetical protein	-1.02432	-0.583628	0.569772	1.8112
A1S_0924	choline dehydrogenase	-0.860258	-0.583481	0.678263	4.04095
A1S_3459	hypothetical protein	-0.920731	-0.582569	0.632724	2.79729
A1S_0512	hypothetical protein	-0.930611	-0.582075	0.625476	2.79729
A1S_0343	pH adaptation potassium efflux system transmembrane protein	-0.951822	-0.580775	0.610172	2.79729
A1S_3393	hypothetical protein	-0.966882	-0.578211	0.598016	1.8112
A1S_0271	putative general secretion pathway protein	-0.976401	-0.578137	0.59211	1.8112
A1S_1550	glucose-inhibited division protein B	-0.869622	-0.576842	0.663325	2.79729
A1S_0475	trigger factor septum formation molecular chaperone	-1.08813	-0.576508	0.529814	1.14351
A1S_0484	hypothetical protein	-0.947631	-0.573579	0.605277	2.79729
A1S_0420	3-isopropylmalate dehydrogenase( EC:1.1.1.85 )	-1.14393	-0.573172	0.501053	1.14351
A1S_2918	DNA repair protein	-0.963592	-0.570943	0.592515	2.79729
A1S_1935	hypothetical protein	-0.980659	-0.568627	0.579842	1.8112
A1S_0050	putative protein tyrosine phosphatase	-0.964882	-0.567034	0.587672	2.79729
A1S_2770	fatty acid desaturase	-1.11863	-0.566721	0.506619	1.14351
A1S_2915	preprotein translocase IISP family, membrane subunit	-0.901962	-0.566579	0.628163	2.79729
A1S_3251	transporter LysE family	-0.932969	-0.566085	0.606756	2.79729
A1S_2271	rtcb protein	-0.860696	-0.56563	0.657177	4.04095
A1S_2536	putative ATPase	-0.955393	-0.562914	0.589196	2.79729
A1S_1559	type 4 fimbrial biogenesis protein	-1.15695	-0.561761	0.485553	0.691904
A1S_2468	hypothetical protein	-1.0177	-0.561589	0.551822	1.8112
A1S_1281	TPR domain protein	-0.838144	-0.560107	0.668271	4.04095
A1S_0439	DNA topoisomerase type I omega protein	-1.13074	-0.559991	0.495244	1.14351
A1S_0432	putative transporter protein	-1.06266	-0.559937	0.526922	1.14351
A1S_1410	putative LysR-family transcriptional regulator	-0.963149	-0.559678	0.581092	2.79729
A1S_2354	Peptidase M24	-0.830803	-0.558433	0.672161	4.04095
A1S_2990	putative acyltransferase	-0.931906	-0.557997	0.59877	2.79729
A1S_1529	leucine-responsive regulatory protein	-0.937873	-0.556866	0.593754	2.79729
A1S_3003	stringent starvation protein B	-1.01137	-0.556582	0.550323	1.8112
A1S_2927	Phage integrase	-1.09098	-0.555597	0.509264	1.14351
A1S_0807	8-amino-7-oxononanoate synthase	-0.970264	-0.554943	0.57195	1.8112
A1S_1335	Phenylacetic acid degradation protein paaN	-0.916068	-0.554938	0.605783	2.79729
A1S_1357	alanine racemase	-1.08358	-0.553191	0.51052	1.14351
A1S_3191	putative outer membrane protein (ComQ)	-0.885796	-0.552853	0.624131	2.79729
A1S_0165	putative Sua5/YciO/YrdC/YwlC family protein	-0.939708	-0.550045	0.585336	2.79729
A1S_2674	hypothetical protein( EC:3.5.4.9 )	-0.833584	-0.547131	0.65636	4.04095
A1S_1095	Aldehyde dehydrogenase( EC:1.2.1.68 )	-0.921619	-0.546129	0.592576	2.79729
A1S_0493	carboxy-terminal protease	-0.840155	-0.544916	0.64859	4.04095
A1S_2335	510-methylenetetrahydrofolate reductase	-0.87697	-0.544375	0.620745	2.79729
A1S_3083	putative cystathionine beta-lyase PLP-dependent	-0.821543	-0.543791	0.661915	4.04095
A1S_3202	UDP-N-acetylmuramoyl-tripeptide--D-alanyl-D- alanine ligase	-0.97166	-0.543375	0.559223	1.8112
A1S_2340	HtrA-like serine protease	-0.912075	-0.542986	0.595331	2.79729
A1S_1135	putative transporter	-0.821204	-0.542978	0.661197	4.04095
A1S_0892	hypothetical protein	-1.06396	-0.541838	0.509264	1.14351
A1S_0255	putative RND family drug transporter	-1.00596	-0.541799	0.538591	1.8112
A1S_3032	TonB-like protein	-1.03958	-0.54164	0.521017	1.8112
A1S_1440	putative transporter (MFS superfamily)	-0.826166	-0.540611	0.654361	4.04095
A1S_3432	A/G specific adenine glycosylase	-1.0091	-0.53946	0.534593	1.8112
A1S_2482	deoxyribodipyrimidine photolyase (photoreactivation) FAD-binding	-0.858742	-0.53883	0.627465	4.04095
A1S_2641	Glycerate kinase	-0.885292	-0.538778	0.608588	2.79729
A1S_0765	uracil phosphoribosyltransferase	-0.921991	-0.538727	0.584308	2.79729
A1S_0951	putative ferredoxin reductase subunit of phenylpropionate dioxygenase	-0.896653	-0.53871	0.600802	2.79729
A1S_0205	hypothetical protein	-0.876179	-0.538323	0.614398	2.79729
A1S_2501	glyceraldehyde-3-phosphate dehydrogenase	-0.958066	-0.537376	0.560896	2.79729
A1S_3416	Glyoxalase/bleomycin resistance protein/dioxygenase	-0.851551	-0.537249	0.630906	4.04095
A1S_1044	Co/Zn/Cd efflux system	-1.00336	-0.536401	0.534607	1.8112
A1S_0239	homoserine dehydrogenase	-0.99756	-0.53628	0.537592	1.8112
A1S_0931	high-affinity choline transporter (BCCT family)	-0.914205	-0.535789	0.586071	2.79729
A1S_0053	MviM protein	-0.965727	-0.534411	0.553376	2.79729
A1S_3099	putative toluene-tolerance protein (Ttg2E)	-0.87129	-0.534405	0.613349	2.79729
A1S_0808	putative biotin biosynthesis protein (BioC)	-0.994722	-0.533388	0.536218	1.8112
A1S_2412	hypothetical protein	-0.832088	-0.532404	0.639841	4.04095
A1S_3288	putative transport protein (MFS superfamily)	-0.8883	-0.531223	0.598021	2.79729
A1S_1420	regulatory protein LysR:LysR, substrate-binding	-0.980248	-0.531211	0.541915	1.8112
A1S_2981	Inner membrane protein (IMP) integration factor	-0.981783	-0.530855	0.540705	1.8112
A1S_3357	allantoicase	-0.961531	-0.530435	0.551657	2.79729
A1S_2322	protein chain elongation factor EF-Ts	-0.848252	-0.530006	0.624822	4.04095
A1S_0769	ferredoxin--NADP+ reductase	-0.841043	-0.528542	0.628437	4.04095
A1S_2634	DNA repair protein	-0.912098	-0.528462	0.579392	2.79729
A1S_2514	Short-chain alcohol dehydrogenase of unknown specificity	-0.864994	-0.528166	0.610601	4.04095
A1S_0806	adenosylmethionine-8-amino-7-oxononanoate aminotransferase( EC:2.6.1.62 )	-0.908109	-0.527773	0.581178	2.79729
A1S_0527	putative holo-(acyl carrier protein) synthase 2	-0.996763	-0.527359	0.529072	1.8112
A1S_3430	putative dienelactone hydrolase	-1.15271	-0.526119	0.45642	0.691904
A1S_0116	RND superfamily-like exporters	-0.951984	-0.52574	0.552257	2.79729
A1S_2035	hypothetical protein	-0.929589	-0.524711	0.564454	2.79729
A1S_1101	5-dehydro-4-deoxyglucarate dehydratase( EC:4.2.1.41 )	-0.852837	-0.524501	0.615007	4.04095
A1S_0369	general secretion pathway protein F	-0.957893	-0.524125	0.547164	2.79729
A1S_1544	fructose-16-bisphosphate aldolase, class II	-0.999938	-0.523257	0.523289	1.8112
A1S_2620	putative RND family drug transporter	-0.868172	-0.522917	0.60232	2.79729
A1S_2301	Amino acid ABC transporter permease protein	-0.907937	-0.521483	0.57436	2.79729
A1S_0052	WecC protein	-0.89845	-0.520979	0.579864	2.79729
A1S_3390	transcription termination L factor	-0.896678	-0.518374	0.578105	2.79729
A1S_1144	merops peptidase family S24	-0.939661	-0.517645	0.550885	2.79729
A1S_0438	hypothetical protein	-0.969729	-0.517454	0.533607	1.8112
A1S_3100	putative toluene tolerance protein (Ttg2D)	-0.859679	-0.516394	0.600682	4.04095
A1S_0241	site-specific tyrosine recombinase	-0.946024	-0.515938	0.545375	2.79729
A1S_2125	putative potassium channel VIC family	-0.921674	-0.515555	0.559368	2.79729
A1S_2832	peptidyl-prolyl cis-trans isomerase precursor	-0.970903	-0.514998	0.530432	1.8112
A1S_1976	hypothetical protein	-0.938708	-0.514745	0.548355	2.79729
A1S_0247	putative glutamyl t-RNA synthetase	-0.878944	-0.514707	0.585597	2.79729
A1S_0051	putative outer membrane protein	-0.935383	-0.514449	0.549988	2.79729
A1S_0706	putative hydrolase	-0.914197	-0.512729	0.560852	2.79729
A1S_0190	hypothetical protein	-0.910491	-0.510575	0.560769	2.79729
A1S_2511	Phenylacetic acid degradation-related protein	-0.885037	-0.510302	0.576589	2.79729
A1S_3212	hypothetical protein	-0.850728	-0.509708	0.599143	4.04095
A1S_0257	hypothetical protein	-0.979317	-0.508499	0.519238	1.8112
A1S_0070	D-lactate dehydrogenase NADH independent, FAD-binding domain( EC:1.1.1.28 )	-0.830079	-0.508364	0.612429	4.04095
A1S_0265	hypothetical protein	-1.05017	-0.508139	0.483863	1.8112
A1S_1940	methionine aminopeptidase( EC:3.4.11.18 )	-0.877335	-0.507018	0.577907	2.79729
A1S_1389	DNA polymerase V component	-0.914405	-0.506465	0.553874	2.79729
A1S_0615	hypothetical protein	-0.951117	-0.505506	0.531487	2.79729
A1S_0117	hypothetical protein	-0.904484	-0.504271	0.557523	2.79729
A1S_1102	2-ketoglutarate semialdehyde dehydrogenase( EC:1.2.1.4 )	-0.828112	-0.503057	0.607475	4.04095
A1S_2945	hypothetical protein	-1.04435	-0.502655	0.481307	1.8112
A1S_1028	hypothetical protein	-0.914619	-0.502185	0.549065	2.79729
A1S_2508	aspartate aminotransferase A( EC:2.6.1.1 )	-0.987984	-0.500648	0.506738	1.8112
A1S_3106	1-deoxyxylulose-5-phosphate synthase( EC:2.2.1.7 )	-0.832575	-0.498637	0.59891	4.04095
A1S_2980	hypothetical protein	-0.916696	-0.497957	0.543209	2.79729
A1S_2900	putative lipopolysaccharide core biosynthesis glycosyl transferase LpsC	-0.902028	-0.497904	0.551983	2.79729
A1S_3036	tryptophan repressor binding protein	-0.839231	-0.497821	0.593187	4.04095
A1S_1662	hypothetical protein	-0.984374	-0.496645	0.504529	1.8112
A1S_0349	hypothetical protein	-0.867978	-0.488937	0.563306	2.79729
A1S_0851	putative lipase	-0.869645	-0.488764	0.562027	2.79729
A1S_0446	putative transport protein (CPA2 family )	-0.820198	-0.487338	0.594172	4.04095
A1S_0423	tRNA-pseudouridine synthase I	-0.844284	-0.484672	0.574062	4.04095
A1S_1507	Fimbrial protein	-0.874729	-0.484464	0.553845	2.79729
A1S_2768	bacitracin resistance protein( EC:2.7.1.66 )	-0.861654	-0.4838	0.561478	4.04095
A1S_0342	pH adaptation potassium efflux system C transmembrane protein	-0.842682	-0.483096	0.573284	4.04095
A1S_0258	argininosuccinate lyase	-0.973889	-0.481638	0.494551	1.8112
A1S_0989	monofunctional biosynthetic peptidoglycan transglycosylase	-0.849377	-0.480386	0.565575	4.04095
A1S_0409	hypothetical protein	-0.87309	-0.480174	0.549971	2.79729
A1S_3353	putative transthyretin-like protein precursor	-0.880528	-0.479216	0.544238	2.79729
A1S_0130	GMP synthetase	-0.92655	-0.478064	0.515961	2.79729
A1S_2856	putative esterase	-0.896007	-0.474533	0.529609	2.79729
A1S_2303	transcriptional regulator LysR family	-0.861117	-0.473435	0.549791	4.04095
A1S_1488	putative Acyl-CoA dehydrogenase	-0.886348	-0.472613	0.533214	2.79729
A1S_2872	hypothetical protein	-0.819803	-0.47064	0.574089	4.04095
A1S_1172	putative transposase	-0.85256	-0.470257	0.551582	4.04095
A1S_1461	hypothetical protein	-0.894044	-0.469047	0.524636	2.79729
A1S_3282	putative transcriptional regulator (GntR family)	-0.877185	-0.467174	0.532583	2.79729
A1S_0327	type 4 prepilin-like proteins leader peptide processing enzyme( EC:3.4.23.43 )	-0.899212	-0.463793	0.515778	2.79729
A1S_1194	hypothetical protein	-0.844492	-0.463689	0.549075	4.04095
A1S_0848	Transcriptional regulator	-0.821104	-0.461034	0.561481	4.04095
A1S_0249	cyclic 3'5'-adenosine monophosphate phosphodiesterase	-0.882905	-0.460769	0.521878	2.79729
A1S_2796	hypothetical protein	-0.825511	-0.460537	0.557881	4.04095
A1S_2456	transcriptional regulator lysR family	-0.898732	-0.460357	0.512229	2.79729
A1S_2637	erythronate-4-phosphate dehydrogenase	-0.949633	-0.457904	0.482191	2.79729
A1S_1863	hypothetical protein	-0.820001	-0.45746	0.557878	4.04095
A1S_1638	peptidyl-prolyl cis-trans isomerase precursor	-0.844607	-0.456737	0.540769	4.04095
A1S_0913	hypothetical protein	-0.830783	-0.446108	0.536973	4.04095
A1S_1918	putative potassium uptake protein (TrkH)	-0.868695	-0.442252	0.5091	2.79729
A1S_0063	putative UDP-glucose 6-dehydrogenase	-0.833099	-0.438659	0.526538	4.04095
A1S_2763	aromatic amino acid transporter (APC family)	-0.873098	-0.436794	0.500281	2.79729
A1S_3452	putative transcriptional regulator	-0.838647	-0.435856	0.519713	4.04095
A1S_3040	putative fumarylacetoacetate hydrolase family protein	-0.866836	-0.43561	0.502528	2.79729
A1S_0864	beta-ketoacyl-ACP synthase I	-0.820416	-0.429063	0.522982	4.04095
A1S_3387	hypothetical protein	-0.870905	-0.424178	0.487055	2.79729
A1S_2901	putative polysaccharide deacetylase	-0.857861	-0.394468	0.459828	4.04095
