# Supplementary material for: Investigation of the human pathogen Acinetobacter baumannii under iron limiting conditions
Source: BMC Genomics. 2011 Feb 23;12:126. doi: 10.1186/1471-2164-12-126 (PMC3055841; doi:10.1186/1471-2164-12-126)
Supplement: Additional file 2 — ATCC 17978 FUR binding sites. A list of putative FUR binding sites in the A. baumannii ATCC 17978 genome determined by MAST with E < 100. [file 1471-2164-12-126-S2.XLS]

## Sheet: MAST
Locus tag	p-value FUR binding site	Log2 expression	Gene product
A1S_0416	1.1e-10	2.08244	putative transcriptional regulator (LysR family)
A1S_2382	1.9e-10	7.37736	BasD
A1S_2391	7e-10	5.45116	putative acinetobactin biosynthesis protein
A1S_2582	7.8e-10	1.97327	putative transcriptional regulator (AraC family)
A1S_2278	8.7e-10	2.72806	putative hydrolase of the alpha/beta superfamily
A1S_2372	1.6e-09	6.92707	putative acinetobactin biosynthesis protein
A1S_0242	3.1e-09	3.17608	putative ferrous iron transport protein A
A1S_3174	3.4e-09	5.10568	putative regulatory or redox component complexing with Bfr in iron storage and mobility (Bfd)
A1S_1647	5.2e-09	6.86619	putative siderophore biosynthesis protein
A1S_1657	9.8e-09	6.12294	putative siderophore biosynthesis protein; putative acetyltransferase
A1S_1667	1.4e-08	4.31318	putative ferric hydroxamate siderophore receptor
A1S_3339	1.9e-08	4.07248	putative ferric siderophore receptor protein
A1S_2566	2e-08	6.62828	putative thioesterase
A1S_2080	2.5e-08	2.02809	putative siderophore receptor
A1S_0980	2.8e-08	3.61017	ferric enterobactin receptor precursor
A1S_3324	2.8e-08	2.74998	putative ferric siderophore receptor protein
A1S_2392	3e-08	6.70205	putative acinetobactin utilization protein
A1S_2077	3.9e-08	6.17139	putative outer membrane porin receptor for Fe(III)-coprogen, Fe(III)-ferrioxamine B and Fe(III)-rhodotrulic acid uptake (fhuE)
A1S_2078	3.9e-08	0.906807	predicted acetyltransferase
A1S_0474	4.1e-08	1.77823	putative ferric siderophore receptor protein
A1S_2123	8.6e-08	4.56315	putative signal peptide
A1S_2667	8.6e-08	1.53436	hypothetical protein
A1S_2581	1.9e-07	7.1985	isochorismate synthetase
A1S_1510	8.3e-07	-2.63862	Fimbrial protein
A1S_2650	1.2e-06	-0.204665	GCN5-related N-acetyltransferase
A1S_1384	1.3e-06	0.945838	CinA-like protein
A1S_1385	1.3e-06	1.84344	hypothetical protein
A1S_1921	1.7e-06	0.924875	Ferrichrome-iron receptor
A1S_1922	1.7e-06	0.0502625	putative sugar kinase protein
A1S_0630	1.8e-06	1.01402	hypothetical protein
A1S_0171	2.8e-06	2.17918	hypothetical protein
A1S_0371	3.5e-06	-1.99327	hypothetical protein
A1S_0736	5.1e-06	-0.632896	hypothetical protein
A1S_2271	5.1e-06	-0.56563	rtcb protein
A1S_2567	5.7e-06	6.55295	putative ferric siderophore receptor protein
A1S_0634	6.1e-06	1.18316	Bacteriophage (unique to 17978)
A1S_0452	6.5e-06	3.82028	TonB family protein
A1S_2710	6.5e-06	0.603017	hypothetical protein( EC:2.3.3.1 )
A1S_2711	6.5e-06	-0.482168	succinate dehydrogenase cytochrome b556 subunit
A1S_2559	7.5e-06	1.00728	Cupin 4 transcription factor
A1S_2798	7.5e-06	2.18587	iron-uptake factor
A1S_1896	8e-06	1.2225	putative cell division protein (FtsB-like)
A1S_1897	8e-06	0.988408	hypothetical protein
A1S_1607	8.5e-06	-0.144245	TonB-dependent receptor
A1S_1608	8.5e-06	-0.0476084	heme-binding protein A precursor
A1S_0799	8.8e-06	-0.858634	DNA ligase( EC:6.5.1.2 )
A1S_0800	8.8e-06	-1.07151	bacterioferritin
A1S_0858	1e-05	-0.0744037	putative glutamine-dependent NAD(+) synthetase (NAD(+) synthase
A1S_0859	1e-05	0.309129	putative glutamine-dependent NAD(+) synthetase (NAD(+) synthase
A1S_1865	1e-05	-0.0521638	Glu-tRNA amidotransferase
A1S_1866	1e-05	-0.514869	putative transcriptional repressor of for multidrug resistance pump (MarR family)
A1S_0944	1.1e-05	-0.243772	putative transcriptional regulator (PcaU-like)
A1S_0945	1.1e-05	-0.321761	putative ferredoxin
A1S_1488	1.1e-05	-0.472613	putative Acyl-CoA dehydrogenase
A1S_1489	1.1e-05	-0.301944	putative glutathione S-transferase
A1S_3175	1.1e-05	-1.52666	bacterioferritin
A1S_0110	1.2e-05	-0.846871	hypothetical protein
A1S_0111	1.2e-05	-0.097732	eR transcriptional regulator
A1S_1004	1.2e-05	-0.460837	citrate transporter
A1S_1005	1.2e-05	-0.860027	putative hemolysin-related protein
A1S_0812	1.4e-05	0.191867	segregation and condensation protein A
A1S_2359	1.4e-05	0.265914	anthranilate phosphoribosyltransferase( EC:2.4.2.18 )
A1S_0141	1.5e-05	-0.32387	putative dyp-type peroxidase
A1S_0142	1.5e-05	0.538641	homoserine/homoserine lactone efflux protein
A1S_3388	1.6e-05	-0.0896541	hypothetical protein
A1S_1027	2e-05	-0.468842	putative signal peptide
A1S_2444	2.2e-05	0.0346965	putative protease (SohB)
A1S_1063	2.3e-05	2.35398	TonB-dependent siderophore receptor
A1S_2475	2.5e-05	0.407262	isocitrate dehydrogenase
A1S_2476	2.5e-05	-0.0519036	putative pseudouridine synthase
A1S_2157	2.6e-05	-0.644084	putative signal peptide
A1S_0224	2.7e-05	-0.148811	hypothetical protein
A1S_0938	2.7e-05	-0.0185699	putative lipoprotein
A1S_2230	2.7e-05	1.87779	hypothetical protein
A1S_1406	3.1e-05	-0.504175	major membrane protein I (MMP-I)
A1S_1407	3.1e-05	-0.506468	serine acetyltransferase
A1S_2357	3.9e-05	-0.335507	putative TonB-dependent receptor
A1S_2358	3.9e-05	-0.225631	putative TonB-dependent receptor
A1S_3231	4.1e-05	1.09157	putative acetyl-CoA hydrolase/transferase( EC:3.1.2.1 )
A1S_3232	4.1e-05	0.575187	putative acyltransferase
A1S_2286	6.2e-05	0.146013	thiamine monophosphate synthase
